# Supplementary material for: Association of self-leadership and epidemic risk perception on quality of life in post-pandemic mainland of China: a cross-sectional study
Source: Front Public Health. 2024 Jun 25;12:1394416. doi: 10.3389/fpubh.2024.1394416 (PMC11231097; doi:10.3389/fpubh.2024.1394416)
Supplement: Supplementary file 1 [file Table_1.XLSX]

## Sheet: 3098 cases for anaylsis
Case ID	Gender (1. male, 2. female)	Educational level (1. Associate degree or below, 2. Bachelor’ s degree, 3. Master’ s degree or above)	Age	Occupation (1. Medical practitioner, 2. Non-medical practitioner)	PRCPS01	PRCPS02	PRCPS03	PRCPS04	PRCPS05	PRCPS06	PRCPS07	PRCPS08	PRCPS09	Total score of PRCPS	RSLQ01	RSLQ02	RSLQ03	RSLQ04	RSLQ05	RSLQ06	RSLQ07	RSLQ08	RSLQ09	RSLQ10	RSLQ11	RSLQ12	RSLQ13	RSLQ14	RSLQ15	RSLQ16	RSLQ17	RSLQ18	RSLQ19	RSLQ20	RSLQ21	RSLQ22	RSLQ23	RSLQ24	RSLQ25	RSLQ26	RSLQ27	RSLQ28	RSLQ29	RSLQ30	RSLQ31	RSLQ32	RSLQ33	RSLQ34	RSLQ35
1	1	1	18	2	1	3	1	2	1	2	1	2	1	14	3	4	3	4	4	2	4	4	4	4	4	5	5	5	4	4	4	3	4	4	4	4	4	4	5	5	4	4	4	3	3	4	3	4	4
2	1	1	29	2	1	2	1	5	1	2	4	2	1	19	1	1	1	1	1	1	1	1	1	1	1	1	1	1	1	1	1	1	1	1	1	1	1	1	1	1	1	1	1	1	1	1	1	1	1
3	1	1	25	2	2	2	2	3	2	3	3	2	2	21	4	4	3	4	4	4	4	4	4	3	4	4	4	4	4	4	4	4	4	3	4	3	4	4	4	4	4	4	4	4	4	4	4	4	3
4	1	1	30	2	2	4	1	5	1	1	4	2	1	21	1	1	1	1	1	1	1	1	1	1	1	1	1	1	1	1	1	1	1	1	1	1	1	1	1	1	1	1	1	1	1	1	1	1	1
5	1	1	25	2	2	3	2	3	1	2	3	2	1	19	4	4	3	3	3	3	3	4	4	4	4	4	4	4	4	3	3	3	3	3	4	4	4	3	4	4	4	4	4	4	4	4	3	3	3
6	1	1	40	2	3	2	3	5	1	2	4	3	1	24	3	3	2	4	4	4	2	3	1	3	2	1	3	1	1	2	3	3	3	3	2	3	3	4	4	3	1	1	1	1	1	1	1	2	3
7	1	1	40	2	3	2	3	4	2	4	4	3	2	27	3	3	3	3	3	3	3	3	3	3	3	3	3	3	3	3	3	3	3	3	3	3	3	3	3	3	3	3	3	3	3	3	3	3	3
8	1	1	29	2	2	3	1	2	1	2	2	3	2	18	4	4	4	4	4	5	3	3	2	4	4	4	4	4	4	4	4	4	3	4	4	4	4	5	4	4	4	4	4	5	4	4	4	4	4
9	1	1	28	2	3	5	3	3	3	3	4	2	3	29	4	4	4	4	4	4	4	4	3	4	4	4	4	4	4	4	4	4	4	4	4	4	4	4	4	4	4	4	4	4	4	4	4	4	4
10	1	1	37	2	4	3	3	5	3	4	5	4	3	34	3	3	4	4	4	3	4	3	4	3	4	4	4	4	4	4	4	4	4	3	4	4	4	4	4	4	4	4	4	4	4	4	4	4	3
11	1	1	35	2	2	2	2	5	2	2	5	2	2	24	3	4	3	4	4	3	3	4	4	3	4	4	4	4	4	3	3	4	3	4	4	4	2	4	4	4	2	4	4	2	4	4	4	3	3
12	1	1	23	2	2	2	2	3	2	2	3	3	2	21	4	4	3	3	4	3	4	4	4	2	4	3	3	4	5	4	5	4	4	4	3	3	4	5	5	5	4	4	4	4	4	5	4	4	3
13	1	1	35	1	1	2	2	5	2	2	2	2	2	20	2	2	2	2	2	2	2	2	2	2	2	2	2	2	2	2	3	3	3	2	3	2	3	4	2	3	2	3	3	3	3	3	3	3	3
14	1	1	25	2	2	3	2	4	3	3	4	3	3	27	4	4	4	4	4	2	4	4	4	3	4	4	4	4	4	4	4	4	4	4	4	4	4	3	4	4	3	4	4	4	4	4	4	4	4
15	1	1	25	2	2	2	1	3	1	2	4	2	2	19	3	4	4	4	4	3	2	2	1	2	2	3	4	3	3	4	4	2	2	4	4	4	3	4	4	3	3	3	3	2	4	4	3	3	3
16	1	1	33	2	3	2	3	4	2	3	3	4	1	25	3	4	4	4	2	4	4	4	4	4	4	4	4	4	4	4	4	4	2	4	4	4	4	4	4	4	4	4	4	4	4	4	4	4	4
17	1	1	30	2	2	6	2	3	1	3	5	3	1	26	2	4	3	4	3	2	3	3	1	3	2	2	4	3	3	3	3	4	3	3	2	3	3	3	3	2	3	4	3	3	2	3	3	3	3
18	1	1	23	2	2	2	2	3	4	2	4	3	3	25	1	1	1	3	3	3	3	5	3	3	3	3	4	2	3	3	2	3	2	3	3	3	2	3	3	3	4	3	2	3	3	3	3	3	3
19	1	1	23	2	2	2	2	4	2	3	6	3	2	26	4	4	4	5	3	4	4	3	4	3	2	4	4	3	4	4	4	4	3	4	5	4	4	5	5	4	4	4	4	4	4	4	4	4	3
20	1	1	26	1	1	1	1	1	1	1	2	4	1	13	2	1	4	4	5	2	3	5	4	4	4	4	5	5	4	4	4	4	4	4	4	4	4	4	4	4	4	4	4	4	5	4	4	4	4
21	1	1	39	1	2	2	2	3	2	3	3	2	2	21	1	2	3	1	4	1	1	4	2	1	2	2	1	1	1	3	2	2	1	2	2	2	4	2	2	4	1	1	2	1	2	4	2	2	1
22	1	1	23	2	2	2	1	4	2	2	5	2	2	22	4	3	4	3	3	4	3	4	2	2	3	4	3	3	3	3	3	2	3	3	4	3	3	4	3	4	4	4	3	2	3	3	2	3	3
23	1	1	25	2	2	1	1	1	1	1	6	2	1	16	1	5	5	5	5	4	5	5	5	5	5	5	5	5	5	5	5	5	5	5	5	5	5	5	5	5	5	5	5	5	5	5	5	5	5
24	1	1	24	2	2	3	2	4	2	2	3	3	2	23	4	4	3	4	4	2	2	3	2	3	4	4	5	4	3	4	3	3	3	3	3	5	3	3	4	4	4	4	4	3	3	4	4	3	3
25	1	1	28	2	3	3	1	5	2	4	4	3	2	27	3	4	3	4	4	3	2	4	5	3	4	4	4	3	4	4	4	4	3	4	4	4	4	4	4	4	3	4	4	4	4	4	4	4	4
26	1	1	29	2	3	3	4	3	2	3	3	2	3	26	4	4	5	2	2	3	3	5	4	4	4	4	4	3	4	3	4	4	3	3	3	3	3	2	2	2	2	3	3	4	4	4	4	4	4
27	1	1	58	2	2	2	2	2	2	2	2	2	2	18	4	4	3	4	3	3	4	4	4	4	4	3	4	4	3	4	4	4	4	4	4	4	4	3	5	5	4	5	4	3	4	4	4	4	5
28	1	1	28	2	1	3	1	1	1	2	1	2	1	13	3	5	1	3	3	3	3	3	3	3	3	3	3	3	3	3	3	3	3	3	3	3	3	3	5	3	3	3	3	3	3	3	3	3	3
29	1	1	25	2	2	3	2	5	2	2	2	2	2	22	3	4	2	4	4	2	4	4	4	4	4	2	4	4	4	4	4	4	4	4	4	4	4	3	4	4	2	4	4	2	4	4	2	4	4
30	1	1	24	2	3	2	2	3	1	2	5	4	2	24	2	1	1	2	2	3	3	3	3	2	2	2	3	4	3	3	3	4	4	4	3	4	5	4	4	4	4	3	4	4	4	4	4	2	3
31	1	1	36	2	3	3	2	4	2	3	3	3	2	25	2	2	4	5	3	4	2	4	4	3	4	4	5	4	4	4	4	4	2	4	4	5	4	2	4	4	4	2	3	2	4	4	2	4	3
32	1	1	25	1	2	2	2	4	2	2	2	3	2	21	4	4	4	4	4	2	4	4	3	3	4	4	4	4	4	4	4	4	4	4	4	4	3	4	4	4	4	4	4	3	4	4	4	4	2
33	1	1	26	2	2	2	2	5	1	2	2	2	1	19	3	3	4	4	3	4	3	3	2	3	3	4	4	4	3	2	4	3	3	3	3	4	4	4	4	4	4	4	3	3	3	3	4	3	3
34	1	1	27	2	2	3	2	4	2	3	2	1	1	20	3	3	3	3	3	3	3	3	3	3	3	3	3	3	3	3	3	3	3	3	3	3	3	3	3	3	3	3	3	3	4	4	4	4	4
35	1	1	26	2	3	1	2	3	1	2	2	2	1	17	3	3	2	4	3	4	4	3	4	4	4	4	5	4	4	4	4	4	4	3	4	4	4	4	4	4	4	3	3	4	4	4	4	4	4
36	1	1	37	2	2	2	2	2	1	2	2	3	2	18	3	4	4	4	4	2	4	4	4	3	4	4	4	4	4	4	3	4	3	4	4	4	4	4	3	4	3	4	4	2	4	4	4	3	4
37	1	1	24	2	2	1	2	2	1	1	5	2	1	17	4	2	4	2	4	5	2	3	2	1	2	4	1	2	3	4	5	1	2	3	4	1	3	5	5	2	2	3	2	5	2	3	2	2	3
38	1	1	25	1	2	3	2	4	2	3	3	3	2	24	5	3	2	4	3	2	2	3	2	3	2	4	4	4	4	3	4	4	4	4	4	4	2	4	4	4	4	4	4	2	4	4	4	4	4
39	1	1	26	2	2	2	3	3	3	2	5	3	2	25	5	4	4	5	3	4	4	4	5	4	4	4	5	4	4	4	4	4	4	4	4	5	4	4	4	4	3	4	4	3	4	4	4	4	3
40	1	1	33	2	2	2	1	4	2	2	3	3	1	20	3	4	3	3	3	4	1	3	2	2	2	4	2	2	2	4	3	4	4	4	3	2	3	2	2	3	3	3	3	3	3	3	2	3	3
41	1	1	26	1	2	3	3	4	3	3	2	2	3	25	4	4	4	3	4	4	4	4	4	4	4	5	4	5	5	5	5	5	5	5	5	5	5	5	5	5	5	5	5	5	5	5	5	5	5
42	1	1	32	1	3	3	2	4	2	3	2	2	2	23	4	3	3	4	5	4	3	3	3	3	4	3	2	4	3	3	4	3	3	4	4	3	2	4	4	4	3	4	4	2	3	4	4	3	3
43	1	1	26	2	2	2	2	2	2	2	2	2	2	18	4	4	4	4	4	4	4	4	4	4	4	4	4	4	4	4	4	4	4	4	4	4	4	4	4	4	4	4	4	4	4	4	4	4	4
44	1	1	26	2	1	1	1	6	1	1	2	2	1	16	2	3	3	3	3	3	3	3	3	3	3	3	3	3	3	3	3	3	3	3	3	3	3	3	3	3	3	3	3	3	3	3	3	3	3
45	1	1	53	2	2	1	1	1	1	1	5	2	1	15	4	4	4	4	3	4	4	4	3	4	4	4	4	4	4	3	4	4	4	4	4	4	4	4	4	4	4	4	4	4	3	3	3	3	4
46	1	1	34	2	2	3	2	6	2	3	5	3	2	28	4	4	3	2	3	4	2	4	4	2	4	2	2	3	4	4	4	4	4	3	2	3	3	4	4	3	4	4	3	4	3	3	3	4	2
47	1	1	25	2	2	3	2	5	1	2	2	1	1	19	4	4	4	4	4	3	3	4	4	3	4	4	4	4	4	4	4	4	4	4	4	4	4	4	4	4	4	4	4	4	4	4	4	4	4
48	1	1	24	2	4	2	2	4	2	2	4	3	2	25	3	4	4	3	3	3	3	3	3	3	3	2	3	3	3	3	3	3	3	3	3	3	3	3	3	3	3	3	3	3	2	3	3	4	3
49	1	1	33	2	2	3	1	3	1	2	2	3	1	18	1	4	4	4	4	4	4	4	4	4	4	4	4	4	4	4	4	4	4	4	4	4	4	4	4	4	4	4	4	4	4	4	4	3	4
50	1	1	35	2	1	3	2	2	1	3	2	1	1	16	4	4	4	4	4	4	4	4	4	4	4	4	4	4	4	4	4	4	4	4	4	4	4	4	4	4	4	4	4	4	4	4	4	4	4
51	1	1	34	2	3	3	2	4	3	3	2	3	3	26	4	4	3	4	4	3	4	4	4	3	4	4	4	4	3	3	4	4	3	4	4	4	5	4	4	4	3	4	4	4	4	4	4	4	3
52	1	1	24	2	2	2	1	2	1	2	2	3	2	17	5	4	3	5	5	3	3	3	4	4	4	4	4	4	4	4	4	4	5	5	4	5	3	3	3	4	5	5	5	2	4	4	4	4	4
53	1	1	27	2	2	1	1	3	1	2	2	2	1	15	2	4	4	3	4	2	4	4	2	4	4	4	3	4	4	4	4	4	3	4	4	3	4	4	4	4	3	4	4	4	4	4	4	4	4
54	1	1	24	2	2	2	3	2	1	2	4	2	2	20	3	4	4	5	4	4	4	4	5	4	4	5	5	4	5	4	4	4	4	4	4	5	5	5	4	4	5	5	5	2	4	4	5	4	5
55	1	1	35	1	3	2	3	4	3	3	4	3	3	28	4	4	4	4	4	2	4	4	4	4	4	4	4	4	4	4	4	3	4	4	4	4	4	3	4	4	4	4	4	3	4	4	4	4	4
56	1	1	21	2	2	2	2	3	2	1	4	3	1	20	3	4	3	4	4	2	3	3	3	3	4	3	4	3	3	3	3	4	3	4	4	3	4	3	4	4	4	4	4	3	3	3	3	3	4
57	1	1	31	2	2	4	1	5	1	3	2	2	1	21	3	3	4	1	4	4	4	4	4	4	4	4	3	4	2	4	4	4	4	4	2	2	4	4	4	4	4	4	2	4	4	4	4	4	4
58	1	1	25	2	2	2	1	2	2	3	3	2	1	18	3	3	3	4	4	2	2	4	4	4	4	4	4	4	4	4	4	4	4	4	4	4	4	4	4	4	4	4	4	4	4	4	4	4	3
59	1	1	24	2	2	3	1	2	1	1	3	2	1	16	5	5	5	5	5	5	5	5	5	5	5	5	5	5	5	5	5	5	5	5	5	5	5	5	5	5	5	5	5	5	5	5	5	5	5
60	1	1	25	2	1	3	1	3	1	3	3	2	1	18	4	4	4	4	4	4	4	4	4	4	4	4	4	4	4	4	4	4	4	4	4	4	4	3	3	3	4	3	4	3	4	4	4	3	3
61	1	1	30	2	2	2	1	2	3	1	1	2	2	16	2	2	2	2	2	1	2	3	3	3	3	3	3	3	3	3	3	3	2	3	3	3	3	3	3	3	2	3	3	3	2	2	3	3	4
62	1	1	30	2	2	4	1	1	2	1	3	2	2	18	3	4	4	4	4	2	3	3	3	4	3	2	4	4	3	4	3	3	3	4	2	4	5	4	4	4	5	5	4	4	4	4	4	4	4
63	1	1	40	1	3	2	2	4	1	3	3	3	2	23	3	4	4	4	4	3	3	3	4	4	4	4	4	4	4	4	4	4	4	4	4	4	4	3	4	4	4	5	5	5	4	4	4	4	5
64	1	1	43	1	2	2	2	2	2	2	1	2	2	17	2	4	3	4	4	2	3	4	4	3	4	2	4	3	4	4	4	4	4	4	3	4	4	4	4	4	3	4	4	3	4	4	4	4	4
65	1	1	25	2	3	2	2	4	1	3	4	3	1	23	4	4	4	4	4	2	3	3	2	3	3	4	4	4	4	4	3	4	4	3	4	4	4	4	4	4	4	4	4	4	4	4	4	4	3
66	1	1	23	2	2	3	2	5	2	2	4	2	2	24	4	4	4	4	5	4	3	4	4	4	5	4	5	4	5	4	5	4	5	4	4	5	3	5	4	5	4	4	4	5	4	5	5	4	4
67	1	1	27	2	2	2	3	2	2	2	4	2	2	21	4	5	5	5	4	2	5	3	5	4	5	5	5	5	5	5	4	5	5	5	5	5	2	4	5	4	2	5	5	2	5	5	4	5	4
68	1	1	24	1	3	3	2	4	2	3	3	3	2	25	4	2	4	4	4	4	4	4	4	4	4	4	4	4	4	4	4	4	4	4	4	4	4	4	4	4	4	4	4	4	4	4	4	4	4
69	1	1	31	2	3	3	2	4	3	3	4	3	2	27	3	3	2	3	3	3	3	4	2	2	2	2	2	2	4	4	4	4	3	2	3	2	3	4	4	4	3	4	4	2	2	2	2	2	3
70	1	1	25	2	2	2	1	5	1	3	3	3	2	22	4	4	4	4	4	2	2	2	4	2	4	4	4	4	4	3	4	4	4	4	4	4	4	3	4	4	4	4	4	2	2	2	2	4	4
71	1	1	26	2	1	1	1	2	1	1	4	3	1	15	3	3	3	3	3	3	3	3	3	3	3	3	3	3	3	3	3	3	3	3	2	3	3	3	3	3	3	3	3	3	3	3	3	3	3
72	1	1	27	1	2	2	3	4	3	2	3	3	3	25	4	4	4	4	4	2	3	4	2	4	4	4	4	3	4	4	4	4	4	4	3	4	3	3	4	4	4	4	4	4	4	4	4	4	4
73	1	1	23	2	2	6	1	4	2	3	3	3	2	26	4	3	3	3	3	2	3	3	2	3	3	3	3	3	3	4	3	3	3	3	3	4	4	4	4	3	3	3	2	2	3	3	4	4	3
74	1	1	26	2	4	3	1	5	1	2	2	3	1	22	4	1	1	1	5	4	1	5	1	5	1	1	5	1	5	3	5	1	1	1	1	5	1	3	3	5	1	1	1	5	1	5	1	1	1
75	1	1	25	2	2	2	2	4	2	3	3	2	2	22	4	4	4	4	3	4	4	3	4	4	4	4	4	4	4	4	4	4	4	4	4	3	4	4	4	3	4	4	4	4	4	4	4	4	4
76	1	1	27	2	2	2	1	3	2	2	2	3	3	20	4	4	4	4	4	2	3	2	1	2	4	4	4	4	4	4	3	2	4	4	4	4	4	4	4	4	4	4	4	4	4	3	4	4	3
77	1	1	20	1	2	3	3	4	2	3	3	2	2	24	2	4	2	2	3	3	3	4	4	2	2	3	3	4	1	2	2	3	3	4	2	3	4	5	4	3	3	3	3	3	2	3	1	2	1
78	1	1	28	1	2	2	2	2	1	1	2	2	1	15	4	4	4	2	3	2	2	3	2	4	4	4	2	2	4	4	4	2	2	4	4	2	4	4	4	4	4	4	4	2	4	4	4	2	3
79	1	1	27	1	2	3	2	4	2	3	3	3	2	24	2	1	1	3	1	1	3	1	3	1	1	1	1	5	4	4	3	5	5	1	1	2	3	1	1	3	4	5	4	3	2	4	5	3	5
80	1	1	24	2	3	3	2	3	3	4	4	4	3	29	1	4	4	4	4	4	2	3	4	3	4	2	3	4	2	3	3	1	4	3	2	2	3	5	2	2	3	2	2	3	4	4	2	2	2
81	1	1	22	2	2	3	1	6	1	1	1	1	2	18	5	2	3	3	4	4	5	3	3	3	4	4	1	2	2	2	3	3	3	3	2	2	5	5	5	5	4	4	3	2	3	3	2	3	5
82	1	1	27	1	2	2	2	2	2	2	2	2	2	18	4	4	2	4	3	4	2	2	1	2	2	2	4	4	2	4	4	2	2	4	2	4	4	4	4	4	2	2	2	2	2	2	2	2	3
83	1	1	25	2	1	1	1	2	1	2	2	1	2	13	4	2	3	3	3	2	2	2	3	3	3	3	3	3	2	3	3	3	3	4	2	2	3	3	3	3	4	4	4	3	3	3	3	3	4
84	1	1	33	2	3	2	4	3	2	3	4	2	2	25	4	4	4	4	4	3	4	4	3	3	4	4	4	3	3	3	3	4	4	4	4	4	4	4	4	4	3	4	4	2	4	4	3	4	4
85	1	1	24	2	2	3	1	4	2	3	5	3	3	26	3	4	4	4	4	4	4	4	4	3	2	4	4	4	4	4	4	4	4	4	4	4	4	4	4	4	4	4	4	4	4	4	4	4	4
86	1	1	24	2	2	2	2	2	1	3	5	3	1	21	2	4	4	4	2	4	3	2	2	2	2	2	4	3	2	3	4	2	2	2	2	4	2	4	4	3	2	2	3	4	4	3	2	3	3
87	1	1	26	2	2	2	3	5	1	2	5	2	1	23	4	4	4	4	4	4	4	4	2	4	4	4	4	4	4	4	4	4	4	4	4	4	4	4	4	4	4	4	4	4	4	4	4	4	4
88	1	1	26	2	2	1	1	2	1	1	2	2	1	13	5	4	4	3	4	4	3	4	2	3	4	4	3	4	4	4	4	2	4	3	4	3	3	4	4	3	4	3	4	2	4	4	4	2	2
89	1	1	28	2	2	2	2	5	1	2	4	3	1	22	1	1	1	1	1	1	1	1	1	1	1	1	1	1	1	1	1	1	1	1	1	1	1	1	1	1	1	1	1	1	1	1	1	1	1
90	1	1	27	1	2	2	3	3	1	2	2	3	2	20	2	3	3	3	3	3	3	3	3	3	3	3	3	3	3	3	3	3	3	3	3	3	3	3	3	3	3	3	3	3	3	3	3	3	3
91	1	1	18	2	2	6	1	6	1	1	2	1	2	22	1	1	3	4	4	4	3	3	3	4	3	4	4	4	4	3	3	3	3	3	3	3	3	3	3	3	3	3	3	3	3	3	3	3	3
92	1	1	38	2	2	2	2	2	2	2	4	3	2	21	3	3	4	3	4	2	3	4	2	3	3	4	3	4	4	3	3	3	2	2	4	3	4	2	4	4	3	4	3	4	3	4	3	3	3
93	1	1	24	2	1	1	2	1	1	1	2	1	1	11	1	4	2	4	5	2	3	3	2	2	3	4	4	2	3	4	4	3	4	3	4	3	4	4	5	3	3	3	3	4	4	4	3	3	3
94	1	1	37	2	2	3	2	4	3	3	3	3	2	25	2	2	3	4	4	4	4	4	4	4	4	4	4	4	3	4	4	2	4	3	4	4	4	3	4	4	2	2	4	3	2	4	2	4	4
95	1	1	25	2	4	4	3	5	3	5	5	5	3	37	3	3	3	3	3	3	3	3	3	3	3	3	3	3	3	3	3	3	3	3	3	3	3	3	3	3	3	3	3	3	4	3	3	3	3
96	1	1	28	2	3	3	2	4	3	3	5	3	2	28	3	3	3	4	4	4	4	4	4	4	4	4	4	4	4	4	4	4	4	4	4	4	4	4	4	4	4	4	4	4	4	4	4	4	4
97	1	1	22	2	1	1	1	6	1	1	1	1	1	14	4	4	4	4	4	3	3	3	2	3	3	3	3	3	3	3	3	4	3	3	3	3	3	3	3	3	3	3	3	3	3	3	3	3	3
98	1	1	17	2	1	3	3	2	2	2	5	3	3	24	4	4	4	4	4	2	4	4	4	4	4	4	4	4	4	4	4	4	4	4	4	4	4	4	4	4	4	4	4	4	4	4	4	4	4
99	1	1	49	2	2	2	1	1	1	1	1	1	1	11	4	4	3	4	4	3	4	4	4	4	4	4	4	4	4	4	4	4	4	4	4	4	4	4	4	4	4	4	4	4	4	4	4	4	4
100	1	1	29	2	2	2	2	3	2	2	4	3	2	22	4	4	4	4	4	3	4	3	4	3	4	4	4	4	4	4	4	4	4	4	4	4	4	4	4	4	4	4	4	4	4	4	4	4	4
101	1	1	22	2	2	2	3	2	1	2	4	2	1	19	4	3	3	4	3	3	4	4	4	4	3	4	4	4	4	3	4	4	4	3	4	4	4	4	4	4	4	4	4	4	4	4	4	4	4
102	1	1	34	2	3	3	1	3	2	3	4	3	2	24	2	4	4	4	4	4	4	4	4	4	4	4	4	4	4	4	4	4	4	4	4	4	4	4	4	4	4	4	4	4	4	4	4	4	4
103	1	1	51	2	2	4	3	2	1	2	2	3	2	21	4	4	4	5	5	2	5	5	4	4	4	5	5	4	5	5	4	4	5	4	4	5	5	4	5	5	5	3	5	5	5	5	5	4	5
104	1	1	40	2	2	3	2	3	2	2	2	2	2	20	2	4	4	3	3	4	3	3	4	3	4	4	4	4	4	4	3	4	3	3	3	4	3	4	4	4	4	4	4	3	4	4	4	4	3
105	1	1	40	2	2	2	2	3	1	2	5	2	1	20	3	4	4	4	4	4	4	4	4	4	4	4	4	4	4	4	4	4	4	4	4	4	4	4	4	4	4	4	4	4	4	4	4	4	4
106	1	1	31	2	2	6	1	2	1	3	1	2	1	19	3	5	3	5	2	1	4	4	4	4	5	4	5	4	5	5	4	5	3	5	4	5	5	1	5	5	5	5	5	4	4	5	5	5	3
107	1	1	21	2	1	1	3	6	3	1	4	3	3	25	2	3	2	3	3	4	4	3	5	3	3	3	5	3	3	4	4	2	4	4	3	4	3	2	2	2	4	4	3	2	2	2	2	5	3
108	1	1	26	1	2	5	2	5	4	4	4	3	3	32	4	4	4	4	4	4	4	4	4	4	4	4	5	4	4	4	2	5	5	5	5	5	5	5	5	5	5	5	5	5	4	3	4	5	5
109	1	1	24	2	3	3	2	4	1	3	2	3	1	22	3	4	3	4	4	4	4	3	4	3	4	4	4	4	4	4	4	5	3	4	4	4	4	5	5	5	5	5	5	3	5	4	3	4	3
110	1	1	27	2	1	1	2	2	1	1	2	2	1	13	4	3	3	2	2	5	2	1	4	3	3	1	1	2	2	2	4	4	2	3	2	2	2	5	5	4	3	3	3	5	4	2	2	4	2
111	1	1	21	2	2	2	3	2	2	2	5	2	2	22	5	5	5	5	5	1	5	5	5	5	5	5	5	5	5	5	5	5	5	5	5	5	5	3	2	5	5	4	4	5	5	5	5	5	4
112	1	1	20	2	2	6	2	4	2	1	2	3	1	23	3	3	3	3	3	3	3	3	3	3	3	3	3	3	3	3	3	3	3	3	3	3	3	3	3	3	3	3	3	3	3	2	3	2	3
113	1	1	20	2	4	6	1	4	1	4	4	3	1	28	1	1	1	1	1	1	2	1	1	1	1	1	1	1	1	1	1	1	1	2	1	1	1	1	1	1	1	1	1	1	1	2	1	1	1
114	1	1	53	2	3	4	3	3	3	2	1	3	3	25	3	3	3	3	2	2	3	3	2	3	3	4	2	3	4	2	3	3	2	3	4	4	4	4	4	4	3	4	4	4	4	4	4	4	4
115	1	1	31	2	3	3	2	5	2	2	6	3	3	29	4	4	4	4	4	2	4	4	2	4	4	4	4	4	4	4	4	3	4	4	4	4	4	3	4	4	4	4	4	3	4	4	4	4	4
116	1	1	31	2	2	3	2	2	1	3	2	2	2	19	5	4	3	4	4	3	4	3	2	3	4	4	4	4	3	4	4	3	4	4	4	4	4	4	4	4	4	4	4	5	4	4	4	4	3
117	1	1	22	2	2	3	2	2	1	2	1	2	1	16	4	4	3	4	4	2	1	4	1	3	4	4	4	4	4	4	4	4	4	4	4	4	4	4	4	4	4	4	4	2	4	4	4	4	4
118	1	1	56	2	3	3	2	3	2	3	4	3	2	25	3	4	1	3	4	3	4	4	4	4	4	4	2	4	3	3	3	4	3	4	4	3	3	4	4	3	3	4	3	4	4	4	3	3	3
119	1	1	33	2	2	3	2	2	1	2	2	2	1	17	4	4	2	4	4	3	3	4	4	4	4	4	4	4	4	4	4	4	3	4	3	4	4	4	4	4	4	4	4	4	4	4	4	4	4
120	1	1	24	1	3	3	3	4	3	3	6	3	3	31	3	3	4	4	3	4	4	4	2	2	2	4	4	4	4	4	4	4	4	4	4	4	3	4	4	4	4	4	4	3	4	4	4	4	4
121	1	1	23	2	1	1	1	2	1	1	1	1	1	10	4	4	4	4	4	1	1	4	2	4	4	4	4	4	4	4	4	4	4	4	4	4	4	4	4	4	2	4	4	4	4	4	4	4	4
122	1	1	25	2	2	4	2	2	2	2	1	2	2	19	3	4	4	4	3	3	3	3	1	1	3	1	5	4	4	4	4	4	4	4	4	4	4	4	4	4	4	4	4	4	4	4	4	4	4
123	1	1	30	2	3	3	2	5	3	3	5	3	3	30	4	4	4	4	4	2	4	4	4	3	4	4	4	4	4	4	4	4	3	4	4	4	4	4	4	4	4	4	4	2	4	4	4	3	4
124	1	1	24	2	3	3	2	4	3	3	4	3	2	27	3	3	3	4	4	3	3	3	3	3	3	3	3	3	3	3	3	3	3	3	3	3	3	3	4	4	4	4	3	2	3	4	4	3	3
125	1	1	23	2	2	3	2	3	2	2	1	3	2	20	3	3	2	4	3	3	3	3	2	3	4	4	4	3	4	4	4	2	3	3	3	4	4	4	4	4	3	4	4	4	4	4	4	4	3
126	1	1	18	1	1	1	1	1	2	1	1	1	1	10	1	1	1	1	1	1	1	1	1	1	1	1	1	1	1	1	1	1	1	1	1	1	1	1	1	1	1	1	1	1	1	1	1	5	5
127	1	1	18	2	2	3	1	3	2	3	3	2	2	21	4	4	3	4	3	4	4	3	3	3	4	3	4	4	4	4	4	3	4	4	3	4	3	4	4	4	4	4	4	2	3	3	3	3	3
128	1	1	27	2	2	2	1	2	2	1	5	2	2	19	5	4	2	5	5	5	3	4	4	4	4	2	5	5	5	5	5	4	5	5	4	5	5	5	5	5	5	5	5	4	4	5	4	5	5
129	1	1	18	2	2	1	2	5	2	2	2	2	2	20	2	2	2	2	2	2	2	2	1	2	2	2	2	2	2	2	2	2	2	2	2	2	2	2	2	2	2	2	2	2	1	3	2	2	2
130	1	1	25	2	1	1	1	1	1	1	1	1	1	9	4	4	4	4	4	4	4	4	4	3	4	4	4	4	4	4	4	4	4	4	4	4	4	4	4	4	4	4	4	4	4	4	4	4	4
131	1	1	30	1	2	2	2	2	1	2	1	2	2	16	4	4	5	4	4	5	5	3	5	3	4	5	4	4	4	3	4	5	4	3	5	4	4	4	4	4	5	4	4	5	4	4	3	4	2
132	1	1	30	2	2	1	2	1	1	1	4	2	1	15	3	4	2	4	4	2	4	4	4	4	4	4	4	4	4	4	4	4	4	4	4	4	4	2	4	5	4	4	4	3	4	4	4	4	4
133	1	1	30	2	3	3	3	3	2	3	4	3	2	26	4	4	3	4	4	3	4	4	2	3	4	4	4	4	4	4	4	4	4	4	4	4	4	4	4	4	4	4	4	3	4	4	4	4	4
134	1	1	29	1	2	2	2	3	2	2	4	2	2	21	4	4	3	4	4	3	4	4	4	2	4	4	4	4	4	3	3	4	3	4	4	4	4	3	4	4	2	4	4	2	4	4	4	4	4
135	1	1	21	2	2	3	1	2	2	1	1	2	2	16	3	4	4	4	4	2	4	4	2	2	4	4	4	4	4	3	4	2	4	4	4	4	5	4	4	5	2	5	4	4	4	4	4	2	3
136	1	1	21	2	2	3	1	6	3	4	1	2	1	23	3	3	3	3	3	3	3	3	3	3	3	3	3	3	2	3	4	2	2	3	1	2	2	4	3	2	2	4	4	4	4	3	4	4	4
137	1	1	24	1	2	2	1	3	2	2	4	3	2	21	2	4	3	4	4	4	4	2	4	2	4	4	4	4	4	4	4	4	4	4	4	4	4	4	4	4	3	4	4	4	4	4	4	4	4
138	1	1	23	2	2	2	1	5	1	2	2	2	1	18	2	2	2	2	2	2	2	2	2	2	3	3	3	3	3	3	3	4	4	4	4	4	4	4	4	4	4	4	4	4	4	4	4	4	4
139	1	1	37	2	1	2	2	3	1	2	4	2	1	18	4	4	4	4	5	2	2	4	2	2	4	4	2	3	2	4	3	4	2	5	4	3	4	2	4	4	4	4	4	4	4	4	4	4	4
140	1	1	34	2	2	2	2	4	1	3	4	3	2	23	2	4	2	2	3	4	2	2	4	2	4	2	2	4	4	4	4	2	2	4	2	2	4	4	4	2	2	4	4	2	4	4	2	4	4
141	1	1	21	2	3	1	3	6	3	1	4	3	3	27	4	4	4	5	3	4	4	5	2	3	4	4	4	4	5	5	5	3	4	4	4	4	4	4	4	4	4	4	4	4	4	4	4	3	4
142	1	1	35	1	2	2	2	5	2	2	4	3	2	24	4	2	3	2	4	4	2	2	2	2	2	2	2	2	2	2	4	2	2	3	4	2	2	5	5	3	2	2	2	4	4	3	3	3	2
143	1	1	24	1	2	1	2	3	1	2	5	3	1	20	3	4	4	4	4	5	2	4	2	2	4	4	5	3	4	4	4	2	4	4	4	5	4	4	4	4	3	4	3	3	4	4	4	3	3
144	1	1	20	2	2	3	1	1	3	1	5	2	3	21	4	4	4	4	4	3	3	3	3	2	3	3	3	3	3	3	3	3	3	4	4	3	4	4	3	3	4	3	4	4	4	4	4	3	4
145	1	1	27	2	2	3	2	2	1	3	1	2	1	17	2	4	4	4	4	4	3	2	3	2	4	4	4	4	4	4	4	4	4	4	4	4	4	4	4	4	4	4	4	4	4	4	2	4	4
146	1	1	33	2	2	2	2	2	1	2	2	3	2	18	2	2	2	2	2	2	2	2	2	2	2	2	2	2	2	2	2	2	2	2	2	2	2	2	2	2	2	2	2	2	2	2	2	2	2
147	1	1	22	2	2	3	3	4	2	3	4	2	2	25	4	3	2	2	4	4	2	4	3	2	3	3	2	3	3	4	4	4	2	3	3	2	2	4	3	4	3	4	3	4	3	4	4	3	3
148	1	1	26	2	2	1	1	1	1	1	1	2	1	11	4	4	4	4	5	4	5	4	4	4	4	4	4	4	4	4	4	4	4	4	5	4	5	5	5	4	4	4	5	5	4	5	5	5	5
149	1	1	38	2	2	3	3	3	2	4	4	3	2	26	3	4	3	4	4	4	3	4	4	3	3	2	3	3	3	4	3	3	4	4	3	4	4	4	4	4	3	4	3	4	4	4	4	3	4
150	1	1	28	1	2	1	2	2	1	2	2	2	1	15	4	3	3	4	4	4	3	4	1	1	4	1	3	4	4	3	4	3	4	3	3	4	4	4	4	4	4	4	4	4	3	4	4	3	3
151	1	1	28	2	2	3	2	4	1	2	4	3	1	22	4	4	4	4	4	3	4	4	4	3	4	4	4	4	4	4	4	4	4	4	4	4	4	4	4	3	4	4	4	1	4	4	4	4	4
152	1	1	25	2	1	1	1	1	1	1	1	2	1	10	1	4	1	4	4	2	3	4	2	2	1	4	4	5	4	4	4	4	4	4	4	4	4	4	4	4	4	3	4	3	4	4	4	4	4
153	1	1	23	1	2	2	2	5	2	2	2	2	2	21	4	4	4	4	4	4	4	4	3	4	4	4	4	4	4	4	4	4	4	4	4	4	4	4	4	4	4	4	4	4	4	4	4	4	4
154	1	1	21	2	2	2	1	3	1	1	4	2	1	17	4	4	4	5	4	3	4	3	4	3	4	3	5	4	3	4	4	4	4	4	3	5	4	5	5	3	3	4	4	4	4	4	4	4	4
155	1	1	26	2	1	3	1	2	1	1	2	1	2	14	4	4	4	4	4	3	4	3	2	3	4	4	4	4	4	4	4	4	4	4	4	4	4	4	4	3	3	4	4	2	4	4	4	4	4
156	1	1	28	1	2	3	1	5	2	3	6	2	3	27	5	4	4	5	4	2	5	4	5	3	4	4	5	1	5	5	5	5	3	4	4	5	4	4	5	5	2	4	2	5	4	4	4	4	3
157	1	1	28	2	2	3	2	2	2	3	5	3	2	24	4	4	2	5	4	2	4	4	4	3	4	3	5	4	4	4	3	4	4	3	4	5	4	4	4	3	3	4	4	4	5	5	5	4	3
158	1	1	26	2	2	3	3	2	2	1	4	2	2	21	4	4	4	5	5	3	4	4	4	4	3	4	4	4	4	4	4	4	4	4	4	4	4	4	4	4	4	4	4	4	4	4	4	4	4
159	1	1	26	1	2	2	2	2	2	2	2	1	1	16	3	4	3	3	4	3	3	4	3	3	3	3	2	3	3	3	3	2	3	3	3	3	3	4	4	4	3	3	3	3	3	3	3	3	3
160	1	1	23	2	1	1	1	1	1	1	3	1	1	11	3	3	3	3	3	3	3	3	3	3	3	3	3	3	3	3	3	3	3	3	3	3	3	3	3	3	3	3	3	3	3	3	3	3	3
161	1	1	25	2	2	2	2	3	1	2	3	3	1	19	4	5	3	3	4	4	2	2	1	4	4	2	2	4	3	4	5	1	3	4	3	2	4	4	4	5	4	4	4	3	4	4	4	4	3
162	1	1	27	1	3	3	2	4	1	3	4	3	2	25	4	3	4	4	4	2	3	4	4	3	5	4	4	4	3	4	4	4	4	3	4	4	3	4	4	4	4	4	4	3	3	4	4	3	3
163	1	1	17	2	2	3	3	2	2	3	5	3	1	24	3	3	3	2	3	2	3	3	3	3	3	3	2	2	3	3	3	3	3	3	3	3	3	4	3	2	2	1	2	3	3	2	2	2	3
164	1	1	39	2	2	3	1	5	2	2	2	2	3	22	3	3	3	3	3	3	3	3	3	3	3	3	3	3	3	3	3	3	3	3	3	3	3	3	3	3	3	3	3	3	3	3	3	3	3
165	1	1	25	1	3	3	3	4	2	3	2	4	1	25	3	3	3	4	4	2	3	3	2	2	3	3	4	3	4	3	4	2	3	3	2	3	4	3	4	3	3	4	3	2	3	3	3	3	3
166	1	1	36	2	2	2	1	3	2	3	3	2	2	20	3	4	3	4	4	2	4	4	4	4	4	4	4	4	4	4	4	4	4	4	4	4	4	4	4	4	3	4	4	3	4	4	4	4	4
167	1	1	36	2	2	3	2	2	1	2	2	3	1	18	4	4	4	4	4	2	4	4	4	4	4	4	4	4	4	4	3	4	4	4	4	4	4	4	4	4	4	4	4	3	4	4	4	4	4
168	1	1	24	1	2	1	2	1	3	1	5	2	3	20	4	4	4	4	4	4	4	4	2	4	4	4	4	4	4	4	4	4	4	4	4	4	4	4	4	4	4	4	4	4	4	4	4	4	4
169	1	1	23	2	2	3	2	3	2	3	5	3	2	25	3	3	3	3	3	3	3	3	3	3	3	3	3	3	3	3	3	3	3	3	3	3	3	3	3	3	3	3	3	3	3	3	3	3	3
170	1	1	25	2	3	2	3	5	2	2	4	3	2	26	4	4	4	4	3	2	3	4	4	3	4	4	4	4	4	4	4	4	4	4	4	4	4	4	4	4	4	4	4	4	4	4	4	4	4
171	1	1	28	2	2	2	3	3	2	1	5	2	2	22	4	5	4	5	5	4	5	5	5	4	4	4	4	4	4	4	4	5	5	5	5	5	5	5	5	4	4	5	5	5	5	5	5	5	5
172	1	1	29	2	2	2	1	2	1	2	2	2	1	15	4	4	4	4	4	3	5	4	4	4	4	4	4	4	4	4	4	4	4	4	4	4	4	4	4	4	4	4	4	4	4	4	4	4	4
173	1	1	53	2	1	1	3	6	1	1	1	2	1	17	4	4	4	4	4	4	4	4	3	4	4	4	4	3	4	4	4	4	4	3	3	4	4	4	4	3	4	4	4	4	3	4	4	4	4
174	1	1	41	1	2	2	3	6	2	5	6	4	2	32	2	4	4	4	5	3	2	4	3	3	4	4	4	4	4	4	4	4	3	4	4	4	4	4	4	4	4	4	4	4	4	4	4	4	4
175	1	1	29	2	1	2	1	1	3	1	4	2	1	16	3	3	3	2	2	4	3	4	5	5	4	3	5	3	4	3	3	4	3	2	3	4	4	4	4	4	3	3	5	3	2	3	3	3	3
176	1	1	22	2	3	3	3	6	2	3	6	3	2	31	4	4	5	5	5	4	3	4	3	3	4	5	5	5	5	5	5	5	5	5	5	5	5	5	5	5	5	5	5	5	5	5	5	5	4
177	1	1	23	1	2	2	2	5	2	2	4	2	1	22	4	4	3	5	4	3	4	4	3	3	4	4	4	4	4	3	4	4	4	4	4	5	4	4	4	4	4	4	4	3	4	4	4	4	3
178	1	1	26	2	2	3	3	3	2	2	2	3	2	22	4	4	4	4	4	2	4	4	4	4	4	4	4	4	4	4	4	4	4	4	4	4	4	4	4	4	4	4	4	4	4	4	4	4	4
179	1	1	27	2	2	2	2	4	2	1	1	3	2	19	3	4	4	4	4	4	2	4	4	4	4	4	4	4	4	4	4	4	4	4	4	4	4	4	4	4	4	4	4	4	4	4	4	4	4
180	1	1	21	2	1	1	1	1	1	1	1	1	1	9	4	5	4	4	4	4	4	4	4	4	4	4	4	4	4	4	4	4	4	4	4	4	4	4	4	4	4	4	4	4	4	4	4	4	4
181	1	1	20	2	2	2	3	3	2	3	2	2	1	20	3	3	3	3	3	3	3	3	3	4	4	4	4	4	4	4	4	4	4	4	4	4	4	4	4	4	4	4	4	4	4	4	4	5	4
182	1	1	45	2	2	3	2	4	2	3	4	3	2	25	3	3	3	3	3	1	3	1	4	3	3	3	3	3	3	4	4	3	3	4	3	3	4	3	4	3	3	4	4	3	3	4	3	4	3
183	1	1	50	2	2	3	1	6	1	1	1	3	1	19	3	3	3	5	4	4	4	3	4	3	4	4	5	3	4	4	3	3	4	4	4	4	4	4	4	4	4	4	4	4	4	4	4	4	1
184	1	1	30	2	2	3	1	1	1	1	4	1	1	15	5	5	5	5	5	1	5	5	5	5	5	5	5	5	5	5	5	5	5	5	5	5	5	1	5	5	5	5	5	5	5	5	5	5	5
185	1	1	35	2	4	5	3	5	3	5	4	4	4	37	4	5	3	4	4	4	5	4	5	4	4	4	5	4	4	4	4	5	4	4	4	4	3	4	4	4	5	4	4	3	5	4	4	4	4
186	1	1	25	2	2	1	2	6	2	1	1	2	1	18	2	3	3	3	3	4	3	3	2	3	3	3	4	4	4	5	4	2	3	3	3	4	4	4	4	4	4	4	4	3	4	4	3	3	3
187	1	1	27	2	1	1	1	1	1	1	1	1	1	9	4	2	1	4	4	4	2	3	2	1	1	1	5	2	2	4	4	5	5	4	2	5	2	2	4	4	4	4	4	2	2	4	4	3	3
188	1	1	18	2	2	3	3	3	2	3	3	3	2	24	3	3	3	3	3	3	3	3	3	3	3	3	3	3	3	3	3	3	3	3	3	3	3	3	3	3	3	3	3	3	3	3	3	3	3
189	1	1	23	2	1	1	1	1	1	1	1	1	1	9	5	5	5	5	5	5	5	5	5	5	5	5	5	1	5	5	5	5	5	5	5	5	5	5	5	5	5	5	5	4	4	4	5	5	5
190	1	1	27	2	2	2	3	3	2	2	2	2	1	19	4	4	4	3	4	2	2	4	2	3	4	3	4	4	4	4	3	4	4	4	3	4	4	4	4	4	4	4	4	4	4	4	4	4	4
191	1	1	41	1	2	2	2	3	2	2	3	3	2	21	4	4	4	4	4	4	4	4	3	3	4	4	4	4	4	4	4	4	4	4	4	4	4	4	4	4	4	4	4	4	4	4	4	4	4
192	1	1	25	2	2	1	2	3	2	2	2	3	2	19	2	3	3	4	4	2	3	3	2	2	2	3	4	3	3	3	3	4	3	3	3	4	3	3	4	3	3	3	3	3	3	3	3	3	3
193	1	1	40	2	2	2	1	2	1	2	4	3	1	18	1	4	3	4	4	3	4	4	5	3	4	4	4	4	3	3	3	4	4	4	4	4	3	3	4	4	4	4	4	4	4	4	4	4	4
194	1	1	18	2	1	3	4	5	1	1	2	1	1	19	2	4	4	4	4	1	3	4	4	4	4	4	4	4	4	4	4	4	3	3	4	4	4	3	4	4	3	4	4	1	4	4	4	4	4
195	1	1	26	2	3	3	4	4	2	3	3	3	3	28	2	4	5	4	4	3	4	5	4	4	4	4	3	4	5	3	2	1	3	4	3	4	4	4	4	4	4	3	4	4	3	1	4	4	3
196	1	1	23	2	2	3	2	4	2	2	3	2	2	22	4	3	4	4	4	3	2	3	2	3	4	4	4	4	3	4	4	2	4	4	4	4	4	4	4	4	4	4	4	2	4	4	4	2	3
197	1	1	24	2	2	3	1	4	2	2	2	3	2	21	3	4	3	4	4	2	4	4	4	3	4	4	4	4	4	4	4	4	3	4	3	4	4	4	4	4	4	4	4	3	4	4	4	4	4
198	1	1	20	2	2	6	2	2	2	2	1	2	4	23	3	4	4	4	4	3	3	4	4	4	4	4	4	4	4	4	4	4	3	5	3	3	3	3	4	4	3	3	4	4	4	4	4	4	4
199	1	1	29	1	2	3	3	2	3	2	2	2	3	22	4	4	4	4	4	3	4	4	4	3	4	3	4	4	4	4	4	4	4	4	4	4	4	4	4	4	4	4	4	4	4	4	4	4	4
200	1	1	23	2	2	3	2	3	2	3	3	3	2	23	3	4	4	4	4	1	3	4	4	4	4	4	5	4	4	4	4	4	4	4	4	4	3	4	4	4	4	4	4	4	4	4	4	4	4
201	1	1	52	2	2	5	2	2	3	2	2	3	2	23	4	4	4	4	4	2	4	3	3	4	4	4	4	4	4	4	4	4	4	4	4	4	4	3	4	4	4	4	4	4	4	3	4	4	4
202	1	1	23	2	1	1	2	6	2	1	2	2	1	18	2	3	3	3	3	4	4	1	1	4	2	2	4	3	3	3	2	2	2	2	1	3	2	3	3	3	3	2	3	2	3	2	4	2	2
203	1	1	23	2	2	3	1	1	1	1	1	1	1	12	1	1	4	4	4	2	4	4	2	2	3	4	4	4	4	4	4	4	4	4	4	4	4	4	4	4	4	4	4	4	4	4	4	4	4
204	1	1	26	2	2	2	1	3	1	3	2	2	1	17	4	4	4	4	4	4	4	4	3	4	4	4	4	4	4	4	4	4	4	4	4	4	4	4	4	4	4	4	4	3	4	4	4	4	4
205	1	1	15	2	2	2	1	3	2	1	1	1	2	15	3	3	4	4	4	4	4	4	4	4	4	4	4	4	4	4	4	4	4	4	4	4	4	4	4	4	4	4	4	4	4	4	4	4	4
206	1	1	25	2	2	2	4	3	2	2	2	3	2	22	4	4	4	4	4	4	4	4	4	3	4	4	4	4	4	4	4	4	4	4	4	4	4	4	4	4	4	4	4	4	4	4	4	4	4
207	1	1	28	2	2	3	2	4	2	2	1	2	2	20	4	4	3	2	3	2	2	3	2	2	4	4	2	4	4	4	4	2	4	4	4	2	4	2	4	4	3	4	4	2	4	4	4	4	3
208	1	1	47	2	3	3	2	3	2	3	2	3	3	24	1	1	1	1	1	1	1	1	2	2	2	2	3	1	1	1	1	1	1	1	1	1	1	1	1	1	2	3	2	1	3	2	2	2	1
209	1	1	28	2	2	2	3	2	3	1	5	3	3	24	4	4	4	4	4	3	4	4	4	3	4	4	4	4	4	4	4	4	3	4	4	4	4	4	4	4	4	4	4	3	4	4	4	4	4
210	1	1	22	2	1	3	1	6	1	1	1	2	1	17	5	5	5	5	5	5	5	5	5	5	5	5	5	5	5	4	4	4	4	5	5	5	5	5	5	5	5	5	5	5	5	5	4	4	4
211	1	1	33	2	1	3	1	3	1	4	4	2	3	22	1	1	1	1	2	1	1	1	1	1	1	1	1	1	1	1	1	1	1	1	1	1	1	1	1	1	1	1	1	1	1	1	1	1	1
212	1	1	52	1	2	2	1	5	2	4	1	3	2	22	4	4	4	4	4	2	4	4	2	4	4	4	4	4	4	4	4	4	4	4	4	4	4	4	4	5	4	4	4	4	4	4	4	4	4
213	1	1	27	2	2	2	2	3	1	2	5	3	1	21	3	3	3	4	4	4	3	2	2	2	2	4	4	4	2	3	4	2	4	4	4	4	4	4	4	4	4	4	3	4	3	3	4	2	3
214	1	1	22	2	2	3	2	6	1	1	1	2	1	19	4	3	4	4	3	4	3	3	3	4	4	3	4	4	4	4	4	3	4	4	4	4	4	4	4	4	4	4	4	2	4	4	4	4	4
215	1	1	38	2	2	2	2	2	2	1	1	2	2	16	4	4	5	5	4	2	2	4	5	3	5	5	5	4	4	4	4	5	5	5	5	5	5	5	4	4	5	5	4	3	5	3	5	5	4
216	1	1	47	1	3	1	3	2	1	2	5	2	1	20	3	3	3	4	3	4	4	4	4	4	4	3	4	4	3	3	4	3	3	3	4	2	3	3	4	3	3	4	4	4	3	3	3	4	3
217	1	1	20	2	2	3	3	2	3	3	1	2	3	22	3	4	4	4	4	4	4	4	3	3	4	4	4	3	3	4	4	4	3	4	4	4	3	4	4	4	3	4	4	4	4	4	3	3	3
218	1	1	20	2	2	3	2	4	2	3	5	3	2	26	4	4	4	4	5	4	4	4	5	4	4	4	4	4	4	4	4	4	4	4	4	4	4	5	4	4	4	4	4	4	4	4	4	4	4
219	1	1	25	2	1	1	1	1	1	1	3	1	1	11	4	4	4	4	4	4	4	4	4	4	4	4	4	5	4	4	4	4	4	5	4	4	4	4	4	4	4	4	4	4	4	4	4	4	4
220	1	1	40	2	2	2	3	5	2	2	2	3	3	24	3	3	3	3	3	3	3	3	3	3	3	3	3	3	3	3	3	3	3	3	3	3	3	3	3	3	3	3	3	3	3	3	3	3	3
221	1	1	21	2	1	6	1	3	1	1	3	2	1	19	4	4	3	4	3	5	3	3	2	3	4	4	4	4	5	3	4	4	2	4	4	4	3	5	5	3	5	5	4	4	4	5	4	3	3
222	1	1	27	2	2	3	3	3	1	2	4	3	1	22	4	4	3	4	4	3	4	4	3	4	4	4	4	4	3	4	4	4	4	3	4	4	4	4	4	4	4	4	4	4	4	4	4	3	3
223	1	1	27	2	2	3	2	3	1	2	2	2	1	18	4	4	4	4	5	4	4	4	4	4	4	4	5	4	4	4	4	4	5	4	4	4	4	5	5	5	4	5	5	4	4	5	5	4	4
224	1	1	24	2	2	2	2	3	1	3	2	2	2	19	3	4	5	4	4	3	3	3	4	3	4	4	4	3	3	3	3	4	3	3	4	4	3	4	3	4	3	4	3	5	4	4	4	4	3
225	1	1	25	2	2	3	1	5	2	2	4	3	2	24	3	4	4	4	4	4	3	3	4	3	4	4	4	4	4	4	4	4	4	4	4	4	4	4	5	4	3	4	4	4	4	4	4	4	3
226	1	1	35	2	1	2	1	1	1	1	1	1	1	10	1	4	4	4	4	4	4	4	4	4	4	4	4	4	4	4	4	4	4	4	4	4	4	4	4	4	4	4	4	4	4	4	4	4	4
227	1	1	22	2	3	3	3	3	2	4	4	4	2	28	4	4	4	4	4	4	4	4	4	4	4	4	4	4	4	4	4	3	3	4	4	3	3	4	3	3	3	4	4	3	4	3	4	3	3
228	1	1	25	2	3	2	2	5	2	3	4	3	2	26	3	4	3	4	4	3	4	4	3	3	3	3	4	4	3	3	3	4	3	4	3	4	4	4	4	4	2	4	4	3	3	4	3	4	3
229	1	1	23	2	2	3	2	5	1	2	5	3	2	25	2	4	4	4	4	2	4	4	4	4	4	4	2	4	4	3	4	4	4	4	4	4	4	4	4	4	4	4	4	4	4	4	4	4	4
230	1	1	31	2	2	1	1	5	1	2	2	1	1	16	1	1	1	1	1	1	1	1	1	1	1	1	1	1	1	2	1	1	1	1	3	3	3	3	3	3	3	3	3	3	3	3	3	3	3
231	1	1	21	2	1	2	3	2	2	2	2	1	2	17	5	5	5	5	5	3	3	3	4	4	4	4	5	3	4	4	4	4	4	4	4	4	4	4	4	4	4	4	4	4	4	4	4	4	4
232	1	1	22	2	2	2	2	3	2	2	5	3	3	24	3	4	3	4	4	3	3	4	4	4	4	4	4	4	4	4	4	4	4	4	4	4	3	4	4	4	4	4	4	2	4	4	4	4	4
233	1	1	29	2	1	2	1	5	2	1	1	2	1	16	4	4	4	3	4	4	5	4	4	4	5	4	4	4	4	4	4	5	4	3	4	4	4	5	5	5	5	5	5	4	5	4	5	5	5
234	1	1	22	2	1	1	1	6	1	1	1	1	2	15	4	4	4	4	4	4	4	4	4	4	4	4	4	4	4	4	4	4	4	4	4	4	4	4	4	4	4	4	4	4	4	4	4	4	4
235	1	1	22	1	1	1	1	6	1	1	1	1	1	14	1	5	2	2	3	3	4	3	4	1	1	4	2	1	1	4	2	3	3	5	4	1	2	2	2	2	4	4	3	3	3	4	4	4	4
236	1	1	19	2	2	3	4	4	2	3	3	3	2	26	4	4	4	4	4	3	4	4	3	4	4	4	3	3	4	3	4	5	4	5	5	5	4	4	3	4	4	5	5	4	4	4	4	4	4
237	1	1	53	2	1	1	1	6	1	1	1	1	1	14	4	3	4	4	4	4	4	4	4	4	4	3	5	4	4	4	4	4	4	4	4	4	4	4	4	4	4	4	4	3	4	4	4	3	3
238	1	1	20	2	3	4	3	4	3	3	4	3	3	30	5	5	5	5	5	4	2	2	2	2	5	5	5	4	4	4	4	2	2	4	5	4	5	4	4	4	2	4	4	3	1	2	2	1	2
239	1	1	30	2	2	3	1	4	2	2	3	2	2	21	2	4	2	4	4	2	2	3	2	2	3	3	4	4	4	4	2	3	3	4	2	4	4	3	4	3	2	4	4	4	4	4	4	2	4
240	1	1	63	2	2	4	1	2	1	2	2	1	1	16	4	4	4	4	4	4	4	3	3	3	3	3	3	3	3	4	3	3	3	3	3	4	4	4	3	3	3	4	3	3	4	3	3	3	3
241	1	1	49	2	2	2	1	3	2	3	1	2	2	18	3	3	2	2	4	2	1	2	1	2	3	3	3	3	3	3	3	3	3	3	2	4	4	3	3	2	3	3	3	3	3	3	3	3	3
242	1	1	23	2	2	2	3	4	1	3	5	4	1	25	4	4	4	4	3	4	2	2	4	2	4	4	4	3	2	4	4	2	4	4	4	4	4	4	4	3	4	4	4	4	4	4	3	2	4
243	1	1	21	2	3	2	3	5	2	3	2	3	2	25	5	5	5	5	5	2	3	3	3	3	3	5	5	5	5	5	5	5	5	5	5	5	5	5	5	5	5	5	5	5	5	5	5	5	5
244	1	1	22	2	1	3	2	5	2	2	4	2	2	23	1	4	2	4	5	4	3	4	3	3	2	2	4	4	4	4	4	4	4	4	4	4	4	4	4	4	4	4	4	4	3	3	2	3	3
245	1	1	28	2	3	3	2	3	2	2	5	3	2	25	3	3	2	2	2	3	3	2	1	3	2	1	2	4	1	2	1	2	3	2	1	2	2	2	1	3	3	1	2	3	3	3	2	3	3
246	1	1	19	2	1	1	1	1	1	1	1	1	1	9	4	4	4	4	3	4	4	4	4	4	4	4	4	4	4	4	4	4	4	4	4	4	4	4	4	4	4	4	4	4	4	4	4	4	4
247	1	1	23	2	2	2	2	3	1	2	5	2	1	20	3	3	2	4	3	4	4	3	2	3	4	2	2	3	4	4	3	2	2	3	4	3	3	4	2	4	3	3	4	2	4	4	3	3	2
248	1	1	31	2	3	2	3	5	2	2	5	4	2	28	4	2	2	2	2	4	2	1	2	2	2	2	2	2	2	3	2	2	2	2	2	2	4	4	4	4	2	2	2	2	2	2	2	2	2
249	1	1	26	2	2	2	2	5	1	2	2	1	1	18	3	4	3	3	3	4	5	2	3	4	2	3	3	3	3	3	2	2	1	3	5	3	3	2	3	2	2	3	1	2	3	3	3	5	2
250	1	1	22	2	2	3	3	5	3	2	6	2	3	29	5	3	2	2	2	4	2	2	2	4	2	4	2	4	2	4	4	2	4	2	3	2	4	5	5	5	3	4	4	4	3	4	4	3	2
251	1	1	23	2	2	3	3	4	2	3	2	3	2	24	4	4	4	3	4	3	4	4	3	3	4	4	4	3	4	4	4	5	4	2	4	4	2	4	5	4	2	4	4	3	2	3	3	4	3
252	1	1	50	2	3	3	2	3	3	5	4	4	3	30	3	3	3	3	3	4	3	3	3	2	2	2	2	2	3	3	3	3	3	3	3	3	3	2	1	1	2	3	3	2	3	2	3	3	3
253	1	1	32	2	3	1	3	5	3	2	2	3	3	25	2	2	3	1	4	2	2	3	4	1	2	1	3	2	4	4	3	4	4	2	4	2	4	3	4	5	3	2	4	5	3	3	2	1	3
254	1	1	25	2	2	1	1	2	1	1	2	2	1	13	2	1	2	4	4	1	2	1	5	4	4	3	2	3	4	4	2	4	3	4	3	2	3	3	3	2	1	2	4	2	1	3	2	2	3
255	1	1	27	2	3	3	2	6	2	3	5	4	2	30	2	4	3	5	4	4	3	4	1	4	4	4	4	4	4	4	4	4	4	4	4	4	3	4	4	4	4	4	4	4	4	4	4	4	4
256	1	1	24	2	1	1	1	6	1	1	1	1	1	14	4	4	4	4	4	4	4	4	4	4	4	4	4	4	4	4	4	4	4	4	4	4	4	4	4	4	4	4	4	4	4	4	4	4	4
257	1	1	26	2	2	2	1	2	3	3	3	2	3	21	4	4	3	3	3	4	3	2	2	1	3	3	4	3	3	5	3	4	2	3	3	3	4	3	2	3	3	2	2	2	4	2	1	2	4
258	1	1	24	2	1	1	1	1	1	1	1	1	1	9	4	5	5	5	5	5	5	5	5	5	5	5	5	5	5	5	5	5	5	5	5	5	5	5	5	5	5	5	5	5	5	5	5	5	5
259	1	1	23	1	1	3	1	2	1	5	2	2	1	18	1	1	1	1	1	1	1	1	1	4	4	1	1	1	1	1	1	2	3	3	3	3	3	3	3	3	3	3	3	3	3	3	3	3	3
260	1	1	23	2	3	2	1	4	2	2	4	2	2	22	4	3	5	2	4	5	4	2	4	4	3	4	2	4	3	4	4	4	4	5	4	4	2	4	4	4	4	4	4	3	4	3	4	4	4
261	1	1	29	1	2	2	2	3	3	2	1	2	3	20	4	4	5	4	4	4	3	3	4	4	4	5	2	4	4	2	4	3	5	4	4	3	4	5	5	5	5	5	4	4	4	4	5	3	4
262	1	1	25	1	2	4	1	2	3	5	3	3	2	25	3	3	1	4	2	4	3	2	2	2	2	2	2	4	2	4	4	4	3	3	4	4	5	3	4	2	3	3	4	4	3	4	5	1	5
263	1	1	23	2	2	2	2	2	1	2	1	2	1	15	4	4	4	4	4	3	2	5	1	4	4	4	4	4	4	4	4	2	4	4	4	4	4	4	4	4	4	4	4	4	4	4	4	4	4
264	1	1	47	2	2	3	3	2	2	2	5	3	2	24	4	4	2	4	4	4	4	4	4	4	4	4	4	5	4	4	4	4	4	4	4	4	4	4	4	4	4	4	4	3	3	4	4	4	4
265	1	1	26	2	3	3	2	5	3	3	4	4	3	30	4	4	3	2	4	4	4	3	2	3	4	4	4	4	4	3	4	4	4	4	4	3	3	4	4	4	3	4	4	4	2	3	4	3	2
266	1	1	23	2	1	2	1	1	1	1	1	1	1	10	3	3	3	4	3	3	2	2	2	2	4	3	4	3	3	4	3	2	2	4	3	4	3	3	4	4	2	4	4	2	2	4	3	3	3
267	1	1	24	2	3	3	3	4	2	3	5	4	2	29	3	4	4	4	4	3	2	2	5	4	4	4	4	4	4	4	3	3	4	4	4	4	4	4	4	4	4	4	4	4	4	4	4	4	4
268	1	1	26	2	2	2	4	5	2	4	2	3	2	26	3	3	3	3	3	3	3	4	1	2	4	4	3	4	4	4	4	4	4	4	4	4	4	4	4	4	4	4	3	2	2	4	4	4	4
269	1	1	27	2	2	2	2	2	1	2	3	2	1	17	1	4	1	4	4	4	4	4	4	4	4	4	4	4	4	4	4	4	4	4	4	4	4	4	4	4	4	4	4	4	5	4	5	4	4
270	1	1	20	2	2	1	1	2	1	1	1	2	1	12	3	4	4	4	4	1	1	5	1	5	4	3	5	5	5	5	5	5	5	5	5	5	5	3	4	4	5	5	5	3	3	5	5	5	5
271	1	1	36	1	1	1	4	6	2	1	1	1	3	20	1	1	1	1	1	1	3	1	3	3	3	3	3	3	3	3	3	3	3	3	3	3	3	3	3	3	3	3	3	1	4	4	4	4	3
272	1	1	18	1	2	2	2	2	1	2	2	2	1	16	1	1	1	1	1	2	1	4	2	3	3	3	3	3	3	3	3	3	3	3	3	3	3	3	3	3	3	3	3	3	3	3	3	3	3
273	1	1	26	2	2	1	4	3	4	1	6	3	3	27	4	4	5	5	5	1	4	5	4	5	4	5	5	1	1	4	5	5	5	5	5	5	5	4	5	5	5	5	5	1	5	5	5	5	4
274	1	1	22	2	3	6	4	5	4	6	5	4	4	41	4	2	5	5	5	4	2	2	3	5	5	5	5	5	5	5	5	5	5	3	5	5	4	5	5	5	4	5	5	5	4	5	5	4	4
275	1	1	25	2	2	3	2	3	3	2	4	3	2	24	4	3	4	4	3	4	2	3	3	3	3	3	4	3	3	3	3	3	3	3	3	4	4	4	4	3	4	3	3	4	4	3	3	3	3
276	1	1	24	2	1	1	1	1	1	2	5	3	1	16	3	4	4	4	4	3	3	3	4	3	4	4	4	4	4	4	4	3	4	4	4	4	4	5	4	5	3	4	4	4	4	5	5	3	5
277	1	1	36	1	1	2	1	1	2	1	1	2	1	12	3	3	3	2	4	2	2	3	3	2	3	2	2	2	4	4	3	1	4	4	4	2	3	2	4	3	4	4	4	2	4	4	4	1	3
278	1	1	25	2	3	4	1	4	2	3	4	4	3	28	3	3	3	3	3	3	3	3	3	3	3	3	3	3	3	3	3	3	3	3	3	3	3	3	3	3	3	3	3	3	4	4	3	4	3
279	1	1	29	1	2	2	2	3	2	3	2	3	2	21	3	3	3	4	4	3	3	4	4	3	3	3	4	3	4	3	4	4	3	4	3	4	4	4	4	4	3	4	4	3	3	4	4	3	3
280	1	1	23	2	2	2	2	3	1	2	5	3	1	21	4	4	2	4	4	2	2	2	3	4	4	4	4	4	4	4	4	3	4	4	4	4	4	4	4	4	3	4	4	2	4	4	4	4	3
281	1	1	49	2	1	1	2	6	1	1	1	1	1	15	3	4	3	4	4	1	2	1	1	4	4	4	4	4	4	4	1	4	4	1	4	4	2	2	2	4	4	4	4	4	4	4	3	3	2
282	1	1	21	2	2	1	1	2	2	5	3	3	3	22	3	3	3	3	3	3	3	3	3	3	3	3	3	3	3	3	3	3	3	3	3	3	3	3	3	3	3	3	3	3	3	3	3	3	3
283	1	1	24	2	2	2	2	5	3	2	4	3	3	26	4	4	3	3	4	5	3	2	2	4	4	4	2	4	4	4	4	2	4	4	2	4	4	5	5	5	4	4	4	5	3	4	4	3	2
284	1	1	25	2	2	3	2	4	3	3	4	4	2	27	4	4	4	4	3	4	3	2	3	3	3	3	4	3	4	3	4	4	4	4	4	4	3	1	4	3	3	2	2	3	3	3	3	4	3
285	1	1	23	2	1	1	2	3	2	2	4	3	1	19	4	4	4	4	4	2	2	4	2	2	4	4	4	4	4	4	4	4	4	4	4	4	4	4	4	4	4	4	4	2	4	4	4	4	4
286	1	1	25	2	1	1	1	1	1	1	1	1	1	9	3	3	3	4	4	2	3	5	4	3	4	4	5	3	4	3	3	4	4	4	4	4	3	3	4	5	3	4	3	3	4	3	4	4	5
287	1	1	20	2	2	2	2	3	3	2	3	3	3	23	3	4	4	2	4	4	2	2	4	3	4	4	2	2	4	4	4	4	3	4	4	2	2	4	5	2	4	4	4	4	4	4	4	4	2
288	1	1	24	2	1	2	3	1	3	1	4	2	2	19	5	2	4	4	5	2	4	5	2	2	5	2	4	5	5	5	2	3	3	4	4	5	5	3	4	4	2	5	5	2	3	4	3	2	3
289	1	1	25	1	2	2	2	5	2	2	4	2	2	23	1	1	1	4	4	3	3	3	3	3	3	3	3	3	3	3	3	3	3	3	3	3	3	3	3	3	3	3	3	3	3	3	3	3	3
290	1	1	20	2	2	3	1	4	2	2	2	3	2	21	4	3	4	4	3	3	2	4	2	3	4	4	4	2	4	2	4	4	4	4	4	4	2	4	4	5	3	4	3	2	4	4	4	2	3
291	1	1	25	2	1	2	1	3	2	2	5	3	2	21	3	4	2	4	4	2	2	2	2	2	4	4	4	4	4	3	4	4	4	4	4	4	4	4	4	4	2	4	2	2	4	4	4	4	4
292	1	1	29	2	2	2	1	5	1	2	2	2	1	18	1	1	1	2	2	2	2	4	1	2	2	2	2	2	2	2	2	2	2	2	2	2	2	2	2	2	2	2	2	2	2	2	2	2	1
293	1	1	29	1	2	2	1	2	1	1	1	2	1	13	4	4	4	4	4	3	4	4	3	4	4	4	4	3	4	4	4	4	4	4	4	4	4	4	4	3	3	4	4	3	4	4	4	4	3
294	1	1	41	2	2	3	1	4	2	2	3	3	2	22	4	4	4	2	4	2	2	2	4	2	4	4	4	4	4	4	4	4	4	4	4	4	4	4	4	4	4	4	4	4	4	4	4	4	4
295	1	1	29	2	2	3	2	4	2	3	3	3	2	24	3	3	3	3	3	3	3	3	4	4	4	4	4	4	4	4	4	4	4	4	4	4	4	4	4	4	4	4	3	3	3	3	3	3	4
296	1	1	47	2	2	2	1	2	2	2	2	1	2	16	2	4	4	4	4	4	4	4	4	4	4	4	3	4	4	4	4	4	4	4	4	4	4	4	4	4	4	4	4	4	4	4	4	4	4
297	1	1	28	2	3	2	4	2	1	1	6	3	1	23	3	2	5	4	5	3	2	2	2	1	2	4	4	4	3	4	4	4	3	5	4	4	3	1	4	5	3	5	5	1	4	4	2	2	3
298	1	1	21	2	2	2	2	4	2	2	2	2	2	20	2	3	4	3	3	4	2	3	3	2	3	2	4	2	4	3	3	3	2	3	3	3	3	3	4	3	4	4	4	3	4	4	4	4	4
299	1	1	28	2	2	2	2	3	1	2	3	2	2	19	4	4	4	4	4	2	2	3	2	3	4	3	4	4	4	4	4	4	3	4	4	4	4	4	4	4	3	4	4	3	4	4	4	4	4
300	1	1	21	2	2	3	3	4	2	2	2	2	2	22	4	4	4	5	4	4	3	3	4	3	4	4	4	4	4	4	4	4	4	4	4	4	4	4	4	4	4	4	4	4	3	4	4	4	4
301	1	1	19	2	2	3	2	3	1	3	4	3	1	22	2	2	2	2	2	2	2	2	2	2	2	2	2	2	2	2	2	2	2	2	3	3	3	3	3	3	3	3	3	3	3	3	3	3	3
302	1	1	31	1	1	2	1	3	2	2	4	3	2	20	3	4	3	4	4	2	2	4	2	2	4	2	4	4	4	4	4	4	2	4	3	4	4	4	4	4	2	4	4	3	4	4	2	2	4
303	1	1	24	2	2	4	2	4	1	3	3	3	1	23	1	1	1	1	1	1	1	1	1	3	3	3	3	4	4	4	3	2	3	4	4	4	4	5	3	5	3	4	2	2	3	2	2	3	3
304	1	1	25	2	2	4	2	4	2	3	3	2	2	24	3	3	2	4	4	3	3	2	2	3	3	3	4	4	3	2	2	2	3	3	4	4	4	3	2	4	3	2	2	3	3	3	3	3	3
305	1	1	21	2	2	2	2	4	1	3	3	2	1	20	2	2	3	3	3	2	2	3	3	3	3	3	3	3	3	3	3	3	3	3	3	3	3	3	3	4	3	3	3	2	3	3	3	3	3
306	1	1	20	2	2	2	2	3	2	2	2	2	2	19	3	3	3	3	3	3	3	3	3	3	3	3	3	3	3	3	3	3	3	3	3	3	3	3	3	3	3	3	3	3	3	3	3	3	3
307	1	1	28	2	2	1	2	3	1	3	5	3	1	21	3	5	3	5	5	4	3	4	5	4	4	4	4	4	2	4	4	5	4	4	4	4	2	4	4	4	4	4	4	3	4	3	4	4	4
308	1	1	24	2	2	3	3	4	3	5	3	3	3	29	4	4	4	4	4	4	4	4	4	4	4	4	4	3	2	4	4	5	4	4	5	4	4	5	5	5	5	5	5	4	4	4	4	4	4
309	1	1	20	2	3	6	3	4	2	3	4	3	1	29	2	3	1	2	4	5	4	3	4	4	4	4	2	1	1	4	4	3	2	4	5	4	5	1	4	4	4	4	5	2	5	3	4	4	3
310	1	1	23	2	2	2	2	3	2	2	5	3	2	23	3	4	4	4	4	2	3	3	2	3	4	4	4	3	3	3	3	2	4	3	3	4	4	4	4	4	3	4	4	3	4	3	3	3	3
311	1	1	19	2	2	2	2	3	2	3	5	3	2	24	4	4	4	4	4	4	4	4	4	3	4	4	4	4	3	4	4	4	4	4	4	4	4	4	4	4	4	4	4	2	4	4	4	3	3
312	1	1	23	2	1	1	3	6	3	3	2	4	2	25	2	2	3	3	3	4	4	2	3	2	2	2	2	2	2	3	2	2	2	3	3	2	2	2	2	2	2	2	2	2	2	2	2	2	2
313	1	1	21	2	2	2	3	4	1	3	4	2	2	23	4	4	3	2	4	4	4	4	4	4	4	3	2	4	4	4	4	5	5	4	4	2	5	5	5	5	5	5	5	4	4	3	2	4	4
314	1	1	23	2	3	6	4	6	2	4	6	4	3	38	5	4	4	4	3	5	3	3	3	3	4	5	3	4	4	4	5	4	4	4	4	3	5	5	5	5	5	5	4	4	4	4	5	3	3
315	1	1	26	2	2	3	1	2	2	2	2	2	1	17	1	3	2	2	3	2	1	1	2	2	3	2	4	2	2	2	3	2	3	3	2	4	2	3	2	3	2	4	3	3	3	2	3	3	2
316	1	1	35	2	2	3	4	3	3	2	4	3	2	26	3	4	4	4	4	2	4	3	4	2	5	4	1	3	2	4	5	5	2	4	4	2	4	4	4	4	3	5	4	2	4	4	3	2	2
317	1	1	21	2	2	1	1	1	1	1	6	2	1	16	4	4	4	4	4	4	4	4	4	4	4	4	4	4	4	4	4	4	4	4	4	4	4	4	4	4	4	4	4	4	4	4	4	4	4
318	1	1	42	2	2	1	1	3	1	2	3	1	1	15	1	1	2	1	3	2	2	3	4	3	3	3	4	3	3	3	3	4	3	4	3	4	3	3	3	4	3	2	2	2	4	4	3	3	3
319	1	1	35	2	2	3	2	3	2	3	1	3	2	21	4	4	2	4	4	2	2	3	2	3	4	3	4	3	4	4	3	2	2	4	2	4	3	4	4	4	2	4	3	4	4	4	2	3	4
320	1	1	33	2	2	1	1	3	2	2	2	2	2	17	2	2	1	4	3	4	3	3	4	4	4	4	4	3	4	4	3	3	4	4	4	4	4	4	4	4	4	4	4	4	4	3	4	3	3
321	1	1	23	2	3	3	3	4	2	4	5	4	2	30	4	4	4	4	4	4	4	4	4	4	4	4	4	4	4	4	4	4	4	4	4	4	4	4	4	4	4	4	4	4	4	4	4	4	4
322	1	1	23	2	3	4	3	4	2	4	5	5	3	33	4	4	4	4	5	2	4	4	1	2	4	4	4	4	5	3	3	4	4	4	4	4	4	4	1	4	3	3	4	4	3	3	3	3	3
323	1	1	22	2	2	2	4	4	3	3	3	2	4	27	3	2	2	3	2	4	4	4	4	4	4	4	5	4	4	4	4	4	4	5	4	5	4	5	5	4	4	4	5	5	4	4	5	4	5
324	1	1	23	2	2	5	3	4	2	3	3	2	2	26	4	4	4	4	4	2	4	4	2	4	4	4	5	5	5	4	4	4	4	5	5	5	3	4	5	4	2	4	4	4	4	4	4	4	4
325	1	1	43	2	1	1	2	6	3	1	1	2	3	20	1	3	3	3	4	3	3	3	4	3	5	5	5	4	4	5	4	4	5	4	5	4	4	5	4	5	4	3	3	3	2	4	2	2	2
326	1	1	22	2	2	2	1	2	2	1	1	2	2	15	4	4	4	4	4	4	4	4	4	3	5	4	4	4	4	3	4	4	4	4	4	4	4	4	4	4	4	4	4	4	4	5	5	4	4
327	1	1	28	2	2	6	2	5	4	4	5	3	4	35	4	4	4	4	4	4	4	4	1	5	4	4	4	3	4	4	4	4	4	4	4	4	4	4	4	4	4	4	4	4	4	4	4	4	4
328	1	1	19	2	2	3	2	3	1	2	4	2	1	20	4	3	4	4	4	4	4	3	4	4	4	4	4	4	5	4	4	4	4	4	4	2	2	3	4	4	4	4	3	3	4	4	4	4	4
329	1	1	47	2	2	3	1	2	2	2	1	2	2	17	3	3	4	5	3	2	2	4	1	1	3	3	4	3	3	4	3	1	3	2	4	4	4	4	4	4	3	3	4	4	4	4	3	1	3
330	1	1	23	2	2	3	2	4	2	2	4	3	2	24	4	4	3	3	3	2	3	3	3	2	3	3	3	3	3	3	3	3	4	3	3	3	3	4	3	3	3	3	3	3	3	2	3	3	2
331	1	1	18	2	2	3	2	2	2	2	2	2	2	19	4	4	4	4	4	3	3	4	4	3	4	4	4	4	4	4	4	4	4	4	4	4	4	4	4	4	4	4	4	4	4	4	4	4	3
332	1	1	31	2	2	3	2	1	2	1	1	2	2	16	4	4	4	4	4	4	4	4	2	4	4	4	4	4	4	4	4	4	4	4	4	4	4	2	4	4	4	4	4	4	4	4	4	4	4
333	1	1	24	1	2	3	1	4	2	3	4	3	2	24	5	3	2	3	2	5	3	2	2	2	3	2	3	3	3	2	3	3	3	4	4	4	3	4	4	4	2	3	4	3	3	4	3	3	3
334	1	1	22	2	3	3	3	4	3	3	5	4	2	30	4	4	4	4	4	3	4	4	3	3	4	4	4	4	4	4	4	4	4	3	4	4	4	4	4	4	4	4	4	3	4	4	4	4	4
335	1	1	20	2	2	1	1	2	1	2	2	3	1	15	4	4	3	1	4	4	2	3	2	2	4	1	1	4	4	4	4	3	4	4	2	1	4	5	4	4	4	4	4	5	4	4	4	2	3
336	1	1	20	2	1	3	3	2	3	2	4	2	2	22	4	3	4	2	3	4	2	3	1	2	3	4	2	4	4	3	4	2	4	4	4	2	2	4	4	4	4	4	4	3	4	4	4	3	2
337	1	1	22	2	2	3	2	4	2	3	3	3	2	24	4	4	4	4	4	4	4	4	4	3	4	4	4	4	4	4	4	4	4	4	4	4	4	4	4	4	4	4	4	4	3	4	4	4	4
338	1	1	30	2	3	2	4	3	2	2	6	2	3	27	3	4	3	4	2	4	4	3	5	3	4	2	4	4	2	4	4	5	4	4	4	4	4	4	4	4	3	4	3	3	4	4	4	4	3
339	1	1	21	2	2	2	1	5	1	2	4	3	1	21	2	2	3	3	3	3	3	3	3	3	3	3	3	4	4	3	3	4	4	3	3	4	4	4	4	4	3	4	3	4	4	4	4	4	4
340	1	1	16	2	2	2	2	2	2	2	4	2	2	20	4	4	5	4	5	4	4	4	4	4	4	4	4	4	4	4	4	4	4	4	4	4	4	4	4	4	4	4	4	4	4	4	4	4	4
341	1	1	20	2	2	2	1	3	1	2	1	2	1	15	5	5	5	5	5	4	5	4	4	3	4	4	5	5	3	4	3	5	3	4	5	5	4	4	4	5	5	5	5	2	3	4	5	4	4
342	1	1	23	2	2	4	2	3	2	3	6	3	2	27	2	3	3	4	4	4	2	2	2	3	3	2	2	2	3	4	3	2	2	3	2	3	2	4	4	3	2	3	2	2	3	2	2	2	2
343	1	1	30	2	3	3	2	4	2	3	3	3	2	25	3	3	3	3	3	3	3	3	3	3	3	3	3	3	3	3	3	3	3	3	3	3	3	3	3	3	3	3	3	3	3	3	3	3	3
344	1	1	21	2	2	3	2	4	2	3	4	3	2	25	3	3	4	4	3	4	2	3	4	3	3	3	4	4	2	3	3	3	3	3	3	3	4	3	3	3	4	4	3	4	4	2	3	4	3
345	1	1	25	2	3	3	2	4	2	2	2	3	1	22	4	4	4	4	4	4	3	3	2	3	3	4	4	4	4	4	4	4	4	4	4	4	4	4	4	4	4	4	4	4	4	4	4	4	4
346	1	1	22	2	2	3	3	5	3	3	3	3	3	28	4	4	5	4	4	3	4	3	5	3	4	4	4	3	4	4	4	4	3	4	4	4	3	3	4	4	3	4	4	2	4	4	4	4	2
347	1	1	27	2	1	3	1	1	2	1	2	2	1	14	5	5	5	5	5	3	5	5	2	3	5	4	4	4	4	4	4	4	4	4	4	4	4	4	4	4	4	4	4	4	4	4	4	4	4
348	1	1	25	2	2	3	1	2	2	1	1	2	2	16	3	4	3	4	4	3	4	4	4	3	4	4	4	4	4	3	4	4	4	4	4	4	3	4	4	4	4	4	4	3	4	4	4	3	4
349	1	1	23	2	2	3	2	5	3	2	4	4	3	28	4	4	4	4	4	4	4	4	4	4	4	4	4	4	4	4	4	4	4	4	4	4	4	4	4	4	4	4	4	4	4	4	4	4	4
350	1	1	40	2	3	3	3	4	3	4	5	4	3	32	3	4	3	3	4	4	3	3	3	3	3	3	4	3	4	4	4	4	4	4	4	4	4	4	4	4	4	4	4	4	4	4	4	4	4
351	1	1	33	1	2	2	2	4	1	2	3	2	2	20	3	3	3	3	3	3	3	3	2	2	4	4	3	3	3	3	3	3	3	3	3	3	3	3	3	3	3	3	3	3	3	3	3	3	3
352	1	1	28	2	2	5	3	3	3	2	4	4	3	29	2	4	4	4	4	2	2	4	2	2	4	4	5	4	5	4	4	2	2	4	4	4	4	4	4	4	4	4	4	4	4	4	4	4	4
353	1	1	28	2	2	3	3	3	4	3	5	2	1	26	4	4	4	4	4	4	4	4	4	3	4	4	4	4	4	4	4	4	4	4	4	4	4	4	4	4	4	4	4	4	4	4	4	4	4
354	1	1	27	2	1	2	2	2	2	2	2	2	2	17	4	4	4	4	4	4	4	4	3	3	4	4	4	4	4	4	4	4	4	4	4	4	4	4	3	3	2	4	4	3	3	3	4	4	4
355	1	1	28	2	1	3	1	1	2	1	1	1	1	12	3	4	3	4	3	4	2	2	2	3	2	2	4	3	2	2	2	2	2	3	2	4	3	4	4	3	2	3	3	2	3	4	2	2	3
356	1	1	43	1	3	2	3	4	3	4	5	3	3	30	4	4	4	4	4	4	4	4	3	3	3	4	3	3	4	4	4	4	4	4	4	4	4	4	4	4	3	3	3	3	3	3	3	3	3
357	1	1	19	2	2	3	2	1	2	1	1	2	2	16	4	4	4	4	4	3	4	4	4	4	4	4	5	4	4	4	4	4	3	4	4	5	5	5	4	4	5	4	4	4	4	4	4	4	4
358	1	1	28	1	2	3	1	3	1	2	6	2	1	21	1	2	2	3	3	2	3	3	3	3	2	2	2	2	2	2	3	2	2	2	2	2	2	2	2	3	4	4	4	1	2	2	3	3	2
359	1	1	24	2	2	3	3	3	2	3	2	2	3	23	4	5	4	4	4	3	4	4	4	4	4	4	4	4	4	4	4	4	4	4	4	4	4	4	4	4	4	4	4	1	4	4	4	4	4
360	1	1	38	2	2	3	2	4	1	4	4	3	3	26	1	1	1	1	1	1	1	1	1	1	1	1	1	1	1	1	1	1	1	1	1	1	1	1	1	1	1	1	1	1	1	1	1	1	1
361	1	1	25	2	2	2	1	3	2	1	4	2	1	18	2	4	3	2	3	4	3	3	3	3	2	3	4	4	4	4	3	4	4	4	4	3	5	5	5	5	5	5	5	5	5	5	5	5	5
362	1	1	43	2	1	1	1	1	1	1	1	1	1	9	4	4	3	3	4	3	4	3	4	4	4	4	2	2	2	4	4	4	2	4	4	2	4	4	4	4	2	2	2	2	4	4	3	4	4
363	1	1	35	1	2	2	2	2	2	1	6	3	2	22	4	4	4	4	4	3	4	4	5	4	4	4	4	4	4	3	4	4	4	4	4	4	5	4	4	4	4	5	5	5	4	4	4	4	5
364	1	1	19	2	2	2	2	3	2	2	4	2	2	21	4	3	4	4	3	4	3	4	4	4	3	4	4	4	4	4	4	5	4	3	4	4	4	4	4	4	4	4	4	4	4	3	4	4	4
365	1	1	23	2	2	2	2	3	2	2	5	3	2	23	4	4	4	4	4	2	3	4	2	3	4	3	4	4	4	4	3	3	4	4	4	4	4	4	4	4	3	4	4	3	4	4	4	4	3
366	1	1	20	2	2	4	1	2	3	2	2	2	2	20	2	2	2	5	5	2	2	2	2	5	5	2	5	2	4	4	4	2	4	3	2	5	3	5	4	4	4	4	4	4	4	4	4	4	4
367	1	1	20	1	3	4	1	2	1	2	5	2	1	21	2	2	2	5	3	1	4	1	2	1	1	1	1	1	1	1	1	1	1	1	1	4	4	1	4	4	4	4	4	4	4	4	4	4	4
368	1	1	20	2	1	1	1	1	1	2	1	1	1	10	1	1	1	2	1	4	1	1	1	1	1	1	1	1	1	1	1	1	1	1	1	1	1	1	1	1	1	1	1	1	1	1	1	1	1
369	1	1	20	2	1	2	2	1	1	1	1	1	1	11	5	5	5	5	5	2	2	5	5	5	5	5	5	5	5	5	5	5	5	5	5	5	5	5	5	5	5	5	5	5	5	5	5	5	5
370	1	1	20	2	3	3	2	5	3	3	1	2	2	24	3	2	3	3	3	4	4	2	4	2	3	3	2	4	3	4	1	2	4	5	5	4	4	3	3	2	4	4	4	2	3	4	4	5	5
371	1	1	41	2	1	2	2	3	2	1	5	2	2	20	4	4	4	4	4	4	5	2	5	3	4	4	4	3	5	4	3	5	4	4	4	5	4	4	4	4	3	4	4	3	4	4	4	4	3
372	1	1	26	2	2	6	3	3	2	2	4	3	2	27	4	4	4	4	4	3	2	3	4	2	4	3	4	4	3	4	3	3	4	4	4	4	4	5	5	4	3	4	4	3	4	3	4	3	3
373	1	1	25	2	2	3	1	5	2	3	4	3	2	25	4	5	4	5	3	3	4	2	3	3	5	4	5	5	4	4	4	5	5	5	4	5	4	4	5	3	4	4	4	4	4	4	4	4	4
374	1	1	20	2	3	2	2	5	1	2	4	3	2	24	2	4	4	4	3	3	4	3	4	3	4	4	4	4	4	4	4	4	4	4	4	4	4	4	4	4	4	4	4	4	4	4	4	4	3
375	1	1	20	2	3	3	1	4	2	3	5	3	2	26	4	4	5	3	4	4	3	2	5	3	4	5	3	4	4	4	4	5	3	3	5	3	3	5	5	4	4	4	4	4	4	3	3	4	3
376	1	1	31	2	1	1	1	2	1	1	5	1	1	14	3	3	3	3	3	3	3	3	3	3	3	3	3	3	3	3	3	3	3	3	3	3	3	3	3	3	3	3	3	3	3	3	3	3	3
377	1	1	26	1	3	3	2	3	2	2	4	3	2	24	1	4	4	4	5	2	4	2	2	4	5	4	4	4	4	4	4	4	4	4	4	4	4	4	5	4	4	4	4	2	4	4	4	4	4
378	1	1	29	2	2	2	2	2	2	2	2	2	2	18	4	4	4	4	4	3	2	4	3	3	4	4	4	3	4	4	4	4	4	4	4	4	5	4	4	4	3	4	4	2	4	4	4	4	4
379	1	1	26	2	2	2	1	2	2	2	2	3	1	17	4	4	4	5	5	3	5	5	4	4	5	4	4	4	4	4	4	4	5	5	5	4	4	4	4	5	5	4	4	3	4	4	5	5	5
380	1	1	26	2	2	3	3	3	2	3	3	3	2	24	4	4	3	2	3	4	3	2	3	3	4	2	2	2	4	4	4	2	4	4	3	3	4	4	4	4	4	4	4	4	4	3	4	4	3
381	1	1	24	2	1	3	2	2	3	1	4	2	3	21	2	4	4	2	5	2	4	4	4	4	4	4	4	4	4	4	4	4	4	4	4	4	4	4	4	4	3	4	4	3	4	4	4	4	4
382	1	1	28	2	2	3	2	2	2	2	4	3	2	22	2	4	4	4	4	4	4	4	2	2	4	4	4	4	4	4	4	4	4	4	4	4	4	4	4	4	4	4	4	4	4	4	4	4	4
383	1	1	22	2	3	3	1	3	3	3	4	3	3	26	4	4	4	5	5	3	4	3	2	3	4	4	4	5	3	4	4	4	4	4	4	5	4	4	4	4	4	4	4	2	4	4	4	4	4
384	1	1	26	2	2	3	4	4	2	2	4	4	2	27	2	4	3	4	4	4	4	2	4	4	4	3	4	4	4	2	3	4	5	2	3	4	2	3	3	4	3	3	3	2	3	3	3	5	4
385	1	1	40	2	2	3	2	3	2	2	2	2	2	20	2	3	2	4	4	2	4	2	2	3	4	2	4	4	4	4	4	4	3	4	4	4	3	4	4	4	3	3	3	4	3	4	3	3	3
386	1	1	24	2	2	3	2	3	2	2	4	3	2	23	3	4	4	4	4	3	4	3	3	3	4	2	4	3	4	3	3	4	4	3	3	4	4	4	4	4	4	4	4	4	4	4	4	4	4
387	1	1	23	2	1	1	3	3	1	1	3	2	2	17	4	3	4	4	4	4	3	3	3	4	4	3	2	2	1	2	2	2	1	2	1	2	1	3	4	3	3	3	3	1	3	3	4	3	3
388	1	1	31	2	2	3	1	2	1	2	2	2	1	16	1	1	1	1	1	1	1	1	1	1	1	1	1	1	1	1	1	1	1	1	1	1	1	1	1	1	1	1	1	1	1	1	1	1	1
389	1	1	30	1	2	2	2	3	2	5	4	2	2	24	5	5	4	5	3	4	4	3	3	5	3	3	4	4	4	4	4	4	5	4	4	5	5	5	5	5	5	5	5	3	4	4	4	4	4
390	1	1	40	2	1	2	1	2	2	1	2	3	4	18	3	3	2	3	2	3	3	3	3	4	4	3	3	4	3	3	4	3	4	3	5	5	3	3	4	2	4	4	3	4	3	3	3	3	3
391	1	1	29	2	2	3	1	3	2	2	2	2	2	19	1	4	3	3	3	4	3	3	3	2	4	4	3	4	4	3	4	4	4	3	2	3	3	2	2	3	3	2	3	3	3	3	3	3	3
392	1	1	40	2	3	3	2	6	2	4	6	4	2	32	3	3	2	5	3	2	2	3	4	3	4	2	4	3	3	3	4	3	3	3	2	4	4	3	4	4	3	3	3	2	4	4	3	3	3
393	1	1	24	2	1	2	1	6	1	3	1	2	1	18	3	4	1	1	1	1	1	1	1	1	1	1	4	1	4	1	1	1	1	2	1	4	4	4	4	1	1	4	4	4	1	4	4	4	4
394	1	1	25	2	3	4	1	5	3	4	4	4	2	30	2	1	2	3	3	2	4	3	2	2	2	3	4	4	3	3	3	3	4	4	3	2	5	2	4	3	4	4	4	3	3	3	4	5	3
395	1	1	26	2	1	1	1	1	1	1	1	2	1	10	4	4	4	5	4	4	3	2	2	2	4	4	4	4	4	4	4	2	4	4	4	4	4	4	4	4	4	4	4	2	4	4	4	4	3
396	1	1	24	2	3	3	3	4	1	2	4	3	2	25	4	4	4	4	4	3	4	4	3	2	4	4	4	4	4	4	4	4	4	4	4	4	4	4	4	4	4	4	4	4	4	4	4	4	4
397	1	1	47	2	1	6	1	2	1	1	1	1	4	18	4	4	4	4	4	4	4	4	4	4	4	4	4	4	4	4	4	4	4	4	4	4	4	4	4	4	4	4	4	4	4	4	4	4	4
398	1	1	28	2	3	3	2	3	1	1	2	2	1	18	4	4	4	4	4	4	4	4	4	3	4	4	4	4	4	4	4	4	4	4	4	4	4	4	4	4	4	4	4	4	4	4	4	4	4
399	1	1	29	1	2	3	3	4	2	3	4	3	1	25	1	1	2	2	1	2	1	1	1	1	1	1	1	1	1	2	1	2	1	1	1	1	2	2	1	1	1	1	1	3	1	2	1	3	3
400	1	1	25	2	2	2	3	5	2	2	3	3	2	24	4	3	2	4	4	4	4	2	4	3	3	4	4	4	4	4	4	4	4	3	4	4	4	4	4	4	4	4	4	4	4	4	4	4	2
401	1	1	26	2	2	3	1	2	1	3	2	2	1	17	4	4	5	4	4	3	4	4	5	5	5	5	5	5	5	5	3	4	4	4	5	5	5	5	5	4	4	4	4	4	4	5	5	5	4
402	1	1	18	2	2	3	1	4	1	3	3	2	2	21	3	4	3	3	3	2	2	1	1	2	2	2	5	2	2	2	2	2	2	2	2	2	2	4	4	4	2	2	2	2	2	2	2	2	3
403	1	1	28	2	2	1	2	2	2	1	4	3	2	19	2	4	3	2	4	4	4	3	4	2	4	3	2	4	3	4	3	4	2	4	2	2	4	4	4	4	2	4	4	4	4	3	2	4	3
404	1	1	30	1	3	3	2	4	2	3	3	3	2	25	3	3	3	3	3	3	3	3	3	3	3	3	3	3	3	3	3	3	3	3	3	3	3	3	3	3	3	3	3	3	3	3	3	3	3
405	1	1	45	2	3	3	2	4	3	4	5	3	3	30	4	4	4	4	5	2	4	4	2	3	4	4	4	4	5	4	4	4	2	4	4	4	4	4	4	4	2	4	4	4	4	4	4	4	4
406	1	1	36	1	3	3	3	4	2	4	4	4	3	30	2	2	2	2	2	3	3	2	2	2	2	2	2	2	2	2	2	2	2	2	2	2	2	2	2	2	2	2	2	2	2	2	3	2	2
407	1	1	28	2	2	2	4	5	2	2	5	3	2	27	2	3	4	5	3	4	4	1	2	4	4	2	3	4	4	3	3	4	4	4	4	2	2	4	4	4	3	3	3	3	1	3	3	4	3
408	1	1	25	2	2	3	2	2	2	3	3	2	2	21	4	3	4	4	4	2	3	4	3	3	3	2	4	4	3	4	3	3	2	4	3	4	4	4	4	4	3	4	4	3	4	4	3	3	3
409	1	1	20	2	2	2	2	3	1	3	5	2	1	21	4	4	3	4	3	3	3	3	3	3	3	3	4	4	3	3	3	3	4	4	3	4	4	4	4	4	4	4	4	3	3	3	4	3	3
410	1	1	25	2	1	2	1	2	1	1	1	2	1	12	1	1	4	4	4	4	4	4	4	4	4	4	4	4	4	4	4	4	4	4	4	4	4	4	4	4	4	4	4	4	4	4	4	4	4
411	1	1	27	1	3	3	3	5	3	4	6	4	4	35	4	4	2	3	3	5	4	4	3	4	4	4	4	4	3	5	5	3	5	4	4	3	3	3	3	3	3	3	3	4	4	4	4	4	4
412	1	1	26	2	2	2	2	1	2	1	5	2	2	19	3	3	4	4	4	2	3	3	2	4	4	4	4	4	4	4	4	4	4	4	4	4	4	4	4	4	4	4	4	3	3	4	4	3	5
413	1	1	23	2	2	2	2	2	2	3	4	3	2	22	2	4	2	4	4	4	4	4	4	4	4	4	4	4	4	4	4	4	4	4	4	5	4	4	4	4	4	4	4	4	4	4	4	4	4
414	1	1	26	2	2	3	2	4	3	3	3	3	2	25	4	4	4	4	4	3	4	4	4	4	4	4	4	4	4	4	4	4	3	3	3	4	4	4	4	4	3	4	4	4	4	4	4	4	4
415	1	1	22	2	2	6	3	3	1	3	4	3	3	28	4	4	4	4	4	4	4	4	4	4	4	4	4	4	4	4	4	4	4	4	4	4	4	4	4	4	4	4	4	4	4	4	4	4	4
416	1	1	25	2	2	2	2	3	1	2	5	3	1	21	2	3	2	3	3	2	2	2	2	3	3	2	2	2	4	3	2	2	2	3	2	2	2	4	4	5	2	4	3	4	3	3	3	3	3
417	1	1	29	2	2	2	2	5	2	5	2	3	2	25	4	3	4	4	3	4	2	4	2	2	4	3	2	4	3	3	4	4	3	1	4	4	4	4	4	5	2	1	1	2	2	4	3	3	2
418	1	1	17	2	2	3	2	4	2	3	2	2	1	21	3	4	3	4	3	3	3	3	3	3	4	3	4	3	3	3	3	2	3	4	3	4	3	4	4	3	3	3	4	3	3	3	3	3	4
419	1	1	20	2	1	1	1	1	2	1	1	1	1	10	4	5	5	5	5	5	5	5	5	5	5	5	5	5	5	4	4	4	4	4	4	4	4	4	4	3	5	4	5	5	5	5	4	4	5
420	1	1	52	2	3	2	3	4	3	3	3	3	3	27	2	2	4	2	3	4	2	3	2	2	2	3	2	3	3	3	4	2	2	4	3	3	4	4	4	4	2	4	3	3	4	4	3	2	3
421	1	1	25	1	2	2	1	6	1	2	2	2	1	19	4	4	4	4	4	4	4	3	3	3	3	4	4	4	4	4	5	5	4	2	3	5	5	5	4	4	3	4	4	4	3	4	4	4	3
422	1	1	25	2	2	2	3	5	2	2	4	2	2	24	4	4	4	5	4	2	3	4	4	3	4	4	5	4	4	4	4	4	4	4	4	5	4	3	4	4	4	4	4	2	4	4	4	4	4
423	1	1	25	2	3	2	3	3	3	2	2	3	3	24	3	4	5	4	4	4	4	4	5	4	4	5	4	4	4	4	4	4	4	4	5	4	4	4	4	4	4	4	4	4	4	4	4	4	4
424	1	1	23	2	2	3	3	4	2	2	5	3	2	26	4	4	4	4	4	4	4	4	4	4	4	4	4	4	4	4	4	4	4	4	4	4	4	4	4	4	4	4	4	4	4	4	4	4	4
425	1	1	24	2	2	2	2	3	2	2	2	2	2	19	3	4	4	4	4	3	4	4	4	3	4	4	4	4	4	4	3	4	4	4	4	4	4	5	4	4	4	4	4	3	4	4	4	4	2
426	1	1	26	2	1	2	2	5	2	2	2	2	2	20	4	4	4	4	4	2	4	4	2	2	4	4	4	4	4	4	4	4	4	4	4	4	4	2	4	4	4	4	4	4	4	5	4	4	4
427	1	1	25	1	2	1	2	3	1	2	5	3	1	20	3	4	4	4	4	4	2	3	2	2	2	3	4	3	4	3	4	2	3	4	4	4	3	4	4	4	2	4	4	3	2	4	3	3	3
428	1	1	28	1	2	2	1	1	1	2	4	2	1	16	4	4	3	4	4	2	3	4	1	3	2	2	4	4	4	4	4	4	2	5	2	4	2	4	4	4	4	3	4	2	4	4	4	1	3
429	1	1	20	2	3	4	2	4	3	3	6	4	3	32	3	5	4	4	4	5	2	3	2	2	5	4	5	4	3	4	4	3	4	5	4	4	3	4	4	4	5	4	4	2	4	5	5	2	4
430	1	1	23	2	3	3	2	4	1	2	5	3	2	25	5	4	4	4	5	4	4	4	3	1	4	5	2	5	5	4	3	4	5	4	5	4	5	4	5	5	5	5	5	5	4	5	5	4	4
431	1	1	20	2	2	3	2	5	2	2	2	3	2	23	4	4	4	4	4	4	4	4	2	2	4	4	4	4	4	4	4	4	4	4	4	4	4	4	4	5	4	4	4	2	4	4	4	4	4
432	1	1	48	2	3	3	3	4	3	4	4	3	3	30	2	3	2	2	3	2	4	2	2	2	2	2	2	2	2	2	2	4	3	3	3	2	4	3	4	3	2	2	3	4	4	2	3	3	4
433	1	1	20	2	2	3	3	2	3	1	6	3	3	26	4	4	5	5	5	4	4	3	4	3	4	5	5	4	5	3	5	5	5	5	5	5	3	5	5	5	5	5	5	3	4	4	4	3	4
434	1	1	24	2	1	2	2	4	1	4	5	3	2	24	2	3	2	3	3	3	4	4	4	3	3	3	4	3	4	4	4	4	3	2	3	3	2	3	3	3	4	4	4	2	3	4	2	3	2
435	1	1	32	1	3	2	2	2	2	2	4	2	2	21	4	4	4	4	4	4	4	4	4	4	4	4	4	4	4	4	4	4	4	4	4	4	4	4	4	4	4	4	4	4	4	4	4	4	4
436	1	1	52	1	3	2	3	4	2	3	4	4	3	28	3	1	3	4	4	3	3	4	2	4	4	4	4	4	4	3	4	4	5	5	5	5	4	4	4	5	5	5	5	4	4	4	5	5	5
437	1	1	28	2	2	2	4	2	2	1	2	2	3	20	2	5	4	1	4	2	4	5	5	3	4	4	2	4	4	4	4	4	2	4	4	2	2	4	5	5	3	4	4	3	4	5	4	3	3
438	1	1	23	1	2	6	1	1	2	3	1	3	2	21	4	3	3	4	3	5	3	1	1	1	5	3	4	2	4	2	4	4	4	3	3	4	4	4	4	4	4	4	4	4	3	3	3	3	2
439	1	1	27	2	1	1	1	3	1	1	4	3	1	16	1	2	1	2	1	1	2	2	1	2	2	2	1	3	3	3	1	2	2	2	3	2	3	1	3	1	3	1	3	3	3	1	3	3	2
440	1	1	34	1	2	3	1	3	1	3	1	2	1	17	4	4	3	4	4	5	2	3	1	3	4	4	5	5	4	5	5	5	5	5	5	5	5	5	5	5	5	4	5	5	5	5	5	5	5
441	1	1	42	2	2	2	2	3	2	2	2	3	2	20	4	4	4	4	4	2	4	4	4	4	4	4	4	4	4	4	4	2	4	4	4	5	4	4	4	4	4	4	4	4	4	4	4	4	4
442	1	1	21	2	2	1	2	2	1	1	2	2	1	14	4	4	4	4	4	2	2	4	2	2	4	2	4	4	4	4	4	4	3	3	2	2	2	3	3	2	4	2	3	4	4	3	3	4	4
443	1	1	31	2	3	3	3	3	2	4	4	3	2	27	1	1	1	1	1	1	1	1	1	1	1	1	1	1	1	1	1	1	1	1	1	1	1	1	1	1	1	1	1	1	1	1	1	1	1
444	1	1	17	2	2	3	4	2	3	2	2	2	3	23	4	4	4	4	4	2	4	4	4	4	4	4	4	4	4	4	4	4	4	4	4	4	4	4	4	4	4	4	4	4	4	4	4	4	4
445	1	1	25	2	2	3	2	3	2	1	3	2	2	20	3	4	4	2	4	4	3	2	2	2	4	4	2	4	4	4	4	4	4	4	4	2	4	4	4	4	3	4	4	4	4	4	4	2	3
446	1	1	20	2	2	3	2	4	2	3	4	2	2	24	3	4	4	3	2	2	4	2	3	3	2	3	4	5	1	1	3	4	3	2	3	4	3	1	2	4	4	3	5	4	3	2	1	1	1
447	1	1	40	2	2	1	1	2	2	1	1	2	1	13	1	1	1	3	3	3	4	4	4	4	4	4	4	4	4	4	4	4	4	4	4	4	4	4	4	4	4	4	4	4	4	4	4	4	4
448	1	1	55	2	2	4	2	4	3	3	4	4	2	28	3	4	3	2	2	4	4	1	1	2	2	5	4	4	3	4	5	4	2	3	3	4	4	1	2	3	4	4	4	3	2	3	4	4	2
449	1	1	21	2	2	3	2	6	1	3	4	3	2	26	4	4	4	4	4	3	2	4	4	3	4	3	4	4	3	4	4	4	3	4	4	4	4	4	4	4	4	4	4	4	4	4	4	4	4
450	1	1	30	1	2	3	2	3	1	3	2	2	2	20	3	2	2	3	3	3	3	3	3	3	3	3	3	3	3	3	3	3	3	3	3	3	3	3	3	3	3	2	3	3	3	3	3	3	3
451	1	1	35	2	2	2	3	3	2	2	6	2	2	24	4	4	4	4	4	2	4	4	2	4	4	4	4	4	4	4	4	2	4	4	4	4	4	4	4	4	4	4	4	4	3	4	4	2	4
452	1	1	20	2	2	2	1	5	1	2	2	1	1	17	1	1	1	1	1	1	1	1	1	1	1	1	1	1	1	1	1	1	1	1	1	1	1	1	1	1	1	1	1	1	1	1	1	1	1
453	1	1	26	2	2	2	1	4	1	3	2	3	2	20	4	3	5	5	3	3	3	3	3	3	3	4	4	4	5	3	5	5	3	4	4	4	4	5	4	4	4	4	4	5	3	3	4	3	3
454	1	1	23	2	2	6	1	1	1	1	1	1	1	15	1	1	1	1	1	1	1	1	1	1	1	1	1	1	1	1	1	1	1	1	1	1	1	1	1	1	1	1	1	1	1	1	1	1	1
455	1	1	24	1	2	2	1	3	1	3	5	2	1	20	1	3	2	2	3	4	4	3	4	3	4	3	3	3	4	3	4	4	3	3	3	3	4	4	4	4	2	4	4	4	4	4	3	4	4
456	1	1	27	1	2	3	2	2	3	2	5	2	2	23	4	4	4	4	4	4	4	4	4	4	4	4	4	4	4	4	4	4	4	4	4	4	4	4	4	4	4	4	4	4	4	4	4	4	4
457	1	1	21	2	2	2	1	4	2	2	4	2	2	21	3	2	4	4	2	4	2	2	2	2	4	2	4	4	2	4	4	4	4	4	4	2	4	4	4	4	4	4	2	2	4	4	4	2	2
458	1	1	21	2	2	2	2	3	3	3	3	3	3	24	3	3	2	4	4	4	4	4	3	3	4	4	4	4	4	4	4	4	4	4	4	4	4	4	4	4	4	4	4	4	4	4	4	4	4
459	1	1	23	2	2	2	1	2	2	2	1	2	2	16	4	5	4	1	1	4	2	1	4	4	4	4	4	4	4	4	4	4	4	4	4	4	4	4	4	4	4	4	4	4	4	4	4	4	4
460	1	1	30	1	3	6	3	4	3	3	3	4	3	32	4	5	3	5	5	5	2	1	5	3	5	5	5	3	5	5	5	5	5	5	5	5	4	5	5	5	5	5	5	5	5	5	5	5	5
461	1	1	21	2	3	3	1	5	2	3	2	3	2	24	4	4	4	4	4	4	2	4	3	3	4	4	4	4	4	4	4	4	3	3	4	4	3	4	4	4	3	4	4	3	3	4	3	3	3
462	1	1	20	2	2	5	2	2	3	2	2	2	2	22	3	3	3	2	2	3	3	3	2	3	3	3	3	3	2	3	4	4	4	4	4	4	4	4	4	4	5	4	4	4	3	4	4	4	4
463	1	1	33	2	2	2	2	2	1	1	2	3	2	17	4	5	4	4	5	2	5	2	4	4	4	5	4	4	4	4	2	4	4	5	4	5	4	3	4	5	5	5	4	4	4	5	4	4	5
464	1	1	21	2	3	4	2	5	3	4	4	3	2	30	3	4	3	5	5	4	2	3	2	3	4	3	4	2	4	3	4	3	3	4	3	5	4	5	5	4	4	4	3	4	3	4	4	3	3
465	1	1	25	2	2	2	2	5	2	2	2	2	2	21	4	4	4	4	4	4	4	4	4	4	4	4	4	4	4	4	4	4	4	4	4	4	4	4	4	4	4	4	4	3	4	4	4	4	4
466	1	1	34	1	2	2	2	3	2	2	1	2	1	17	4	5	4	4	4	3	4	4	4	4	4	4	4	4	4	4	4	4	4	4	4	4	4	4	4	4	4	5	4	3	4	4	4	4	4
467	1	1	20	2	1	1	3	1	1	1	4	2	2	16	5	4	4	5	4	3	4	4	5	3	4	5	5	4	3	4	5	4	5	3	4	5	4	5	4	5	4	4	4	4	4	5	4	4	3
468	1	1	23	2	2	2	2	4	2	3	5	3	2	25	4	4	2	5	3	4	4	2	5	2	3	3	5	3	2	4	4	4	4	3	3	5	4	4	4	3	4	4	3	4	3	4	4	3	3
469	1	1	25	2	2	2	3	5	2	1	5	3	1	24	3	3	3	3	3	3	3	3	3	2	5	5	5	4	4	4	4	3	3	3	3	3	3	3	3	3	3	3	3	3	3	3	3	3	3
470	1	1	28	2	2	1	1	5	2	2	2	1	1	17	2	2	2	2	2	2	2	2	2	2	2	2	2	2	2	2	2	2	2	2	2	2	3	3	4	2	1	5	3	2	3	2	3	2	1
471	1	1	30	2	2	4	1	4	2	2	5	3	1	24	3	3	4	4	4	2	2	2	1	2	3	4	2	4	4	2	3	5	2	4	4	2	1	5	2	2	2	2	2	4	4	4	2	4	2
472	1	1	20	2	2	2	1	2	2	2	2	3	2	18	4	3	4	5	4	3	2	4	3	3	4	4	4	4	5	4	3	3	5	4	4	4	4	4	4	4	4	4	4	4	3	4	4	2	2
473	1	1	24	2	2	2	1	3	2	3	2	2	2	19	4	4	2	4	3	4	4	3	2	3	4	3	4	4	4	4	4	3	4	3	2	4	4	4	4	4	2	2	3	4	3	4	4	2	2
474	1	1	31	2	2	2	2	3	2	2	1	2	2	18	2	4	4	3	4	3	4	4	4	4	4	4	4	4	4	4	5	4	5	4	4	5	4	2	4	3	4	4	5	3	4	4	4	4	4
475	1	1	39	2	3	3	2	5	3	3	3	3	3	28	3	4	3	4	4	2	4	4	5	3	4	4	4	4	4	4	4	4	4	4	3	4	4	3	4	4	3	4	4	4	4	4	4	4	3
476	1	1	28	2	3	3	2	4	2	3	4	3	2	26	4	4	4	4	4	2	2	3	4	3	4	4	4	4	4	4	4	4	4	4	4	4	4	4	4	4	4	4	4	4	4	4	4	4	4
477	1	1	22	2	2	2	2	3	1	2	2	2	1	17	4	4	4	4	4	2	4	4	4	4	4	4	4	4	4	4	4	4	4	4	4	4	4	4	4	4	4	4	4	4	4	4	4	4	4
478	1	1	22	2	1	1	1	6	1	1	1	1	1	14	2	2	2	2	2	2	2	2	2	2	2	2	3	3	3	3	3	5	5	5	5	5	5	4	4	3	4	4	4	4	4	4	4	4	4
479	1	1	26	2	2	3	2	5	3	2	2	2	2	23	3	4	3	4	4	3	4	4	4	4	4	4	4	4	4	4	4	4	4	4	4	4	4	3	4	4	3	4	4	3	4	4	3	4	4
480	1	1	25	2	2	1	2	4	1	3	6	4	1	24	4	4	4	5	5	2	4	4	4	4	4	4	4	4	4	4	4	4	4	4	4	4	2	4	4	4	4	4	4	4	4	4	4	4	4
481	1	1	26	2	3	2	2	2	2	3	5	4	1	24	4	4	2	2	3	3	3	3	4	1	2	2	3	4	4	2	3	3	2	3	4	2	3	2	3	3	5	4	3	3	2	4	2	3	3
482	1	1	29	2	3	3	3	4	3	4	4	4	3	31	4	3	3	4	4	3	4	4	1	2	3	1	4	4	4	4	4	4	4	4	4	4	4	4	4	4	4	4	4	4	4	2	2	2	3
483	1	1	25	2	3	3	2	4	2	4	5	4	2	29	3	4	2	2	4	4	2	4	3	2	2	3	3	4	4	3	4	4	2	3	2	3	4	5	4	4	4	4	4	2	2	4	4	3	3
484	1	1	41	2	1	1	1	1	1	1	1	1	1	9	5	5	5	5	5	5	5	5	5	5	5	5	5	5	5	5	5	5	5	5	5	5	5	5	5	5	5	5	5	5	5	5	5	5	5
485	1	1	30	2	2	3	3	4	2	3	4	3	2	26	3	4	3	4	4	3	3	4	4	3	4	3	4	3	4	4	3	4	4	4	3	4	4	4	4	4	3	4	4	4	4	4	4	4	4
486	1	1	47	2	3	4	2	3	2	3	4	4	2	27	2	4	4	4	4	4	4	4	2	3	4	4	4	3	3	4	3	3	3	4	4	4	4	5	4	4	3	4	4	2	3	4	3	3	4
487	1	1	37	1	2	2	2	2	2	2	2	3	2	19	2	3	3	4	4	3	2	3	2	3	3	2	2	2	2	2	2	2	4	4	4	3	2	4	4	4	4	4	4	4	4	4	4	3	4
488	1	1	36	2	2	4	1	3	2	3	4	3	3	25	3	3	4	4	4	3	3	3	2	4	3	4	4	5	4	4	4	3	4	3	4	4	4	4	4	4	4	3	3	4	3	4	4	3	3
489	1	1	28	2	3	2	2	5	3	2	4	3	3	27	3	4	2	4	4	2	3	5	4	4	4	3	4	4	4	4	4	4	3	5	3	4	4	2	4	4	4	4	4	4	4	4	4	4	4
490	1	1	26	1	2	2	2	3	1	2	3	2	1	18	3	4	4	4	4	3	3	4	2	3	4	4	4	4	4	4	4	4	4	4	4	4	4	4	4	4	4	5	4	3	4	4	4	4	4
491	1	1	22	2	2	2	1	5	1	2	5	3	1	22	4	3	4	4	4	3	3	4	4	4	4	4	4	4	4	4	4	4	4	4	4	4	4	4	4	4	4	4	4	4	4	4	4	4	4
492	1	1	20	2	2	2	2	3	1	2	3	2	1	18	3	4	3	4	4	3	4	3	2	2	4	4	4	4	3	4	4	4	2	4	4	4	4	4	3	4	2	4	4	3	3	4	2	4	2
493	1	1	23	2	2	3	2	3	1	3	4	2	1	21	2	4	4	4	4	4	3	4	3	2	4	4	5	4	4	4	4	4	3	4	4	5	4	4	4	5	4	4	4	2	3	4	4	4	3
494	1	1	25	2	1	2	2	2	1	2	4	2	1	17	4	4	4	4	4	3	3	4	4	3	4	4	4	4	4	4	4	4	4	4	4	4	4	4	4	3	4	4	4	4	4	4	4	4	4
495	1	1	23	2	2	3	1	3	2	2	1	2	1	17	2	4	4	4	4	2	4	4	4	4	4	4	4	4	4	4	4	4	4	4	4	3	5	4	4	4	4	4	5	5	5	4	4	3	4
496	1	1	50	2	2	2	2	3	2	2	1	2	2	18	1	4	3	3	4	3	3	2	4	4	4	4	4	4	4	4	4	4	4	4	4	4	3	3	4	3	3	3	3	4	4	4	4	3	3
497	1	1	20	2	1	1	2	1	1	1	1	1	1	10	4	4	4	4	4	2	3	4	3	3	4	4	3	3	3	4	4	4	4	3	3	4	4	5	4	5	5	4	4	4	5	5	5	4	3
498	1	1	22	2	1	2	1	2	2	2	2	2	1	15	4	4	4	4	4	4	4	4	4	4	4	4	4	4	4	4	4	4	4	4	4	4	4	4	4	4	4	4	4	4	4	4	4	4	4
499	1	1	39	2	1	1	1	2	1	1	5	1	1	14	3	4	3	5	4	3	4	4	4	3	3	3	5	3	3	4	3	4	3	4	3	4	3	4	4	4	3	4	4	3	4	3	3	4	4
500	1	1	48	2	2	3	3	4	1	3	3	2	1	22	1	1	1	1	1	1	1	1	1	1	2	2	2	2	2	2	2	2	2	2	2	2	2	2	2	2	2	2	2	2	2	2	2	2	2
501	1	1	48	1	2	2	1	3	1	2	2	2	1	16	4	4	4	4	4	2	4	4	4	2	4	4	4	4	4	4	4	4	4	4	4	4	4	4	4	4	4	4	4	2	4	4	2	4	2
502	1	1	21	2	2	3	2	4	1	3	4	3	1	23	3	4	4	2	3	2	4	4	2	3	3	2	2	4	3	4	3	2	2	4	2	2	3	4	4	2	2	3	3	4	3	4	2	2	3
503	1	1	22	2	2	3	4	5	3	3	5	3	3	31	3	4	3	5	4	4	2	3	2	2	4	4	5	4	5	3	4	4	4	4	4	5	4	4	4	5	3	4	4	2	4	4	4	2	3
504	1	1	34	2	2	3	1	5	1	2	3	2	1	20	4	4	4	4	4	2	3	4	2	4	4	4	4	4	4	4	4	4	4	4	4	4	4	4	4	4	4	4	4	4	4	4	4	3	4
505	1	1	27	1	2	2	2	4	3	3	4	3	3	26	4	3	2	5	4	3	2	2	1	3	4	3	5	4	4	4	4	4	4	4	4	5	4	3	4	4	4	4	4	3	4	4	4	2	3
506	1	1	35	2	4	4	3	4	2	4	4	4	1	30	3	3	2	3	2	2	2	2	3	2	2	3	3	2	2	3	3	3	3	2	3	3	3	2	3	3	3	2	3	3	3	3	3	2	2
507	1	1	24	2	2	2	2	4	2	3	5	3	2	25	4	4	4	4	4	4	4	4	4	4	4	4	4	4	4	4	4	4	4	4	4	4	4	4	4	4	4	4	4	4	4	4	4	4	4
508	1	1	21	2	3	2	2	5	2	3	2	4	2	25	4	4	2	5	4	4	2	3	4	3	4	2	5	4	4	4	4	5	4	4	2	5	4	4	4	4	3	4	4	3	4	3	4	4	2
509	1	1	51	2	2	2	1	5	2	2	3	3	3	23	3	3	3	2	1	3	2	3	4	4	4	3	2	1	1	2	4	2	1	1	3	3	2	3	2	2	2	3	3	1	5	3	1	2	3
510	1	1	28	2	2	2	2	3	2	2	3	2	2	20	4	4	3	4	3	3	4	4	4	3	4	4	4	4	3	3	4	4	4	4	4	4	4	4	4	4	4	4	4	3	4	4	4	4	3
511	1	1	35	2	2	1	1	1	1	1	3	1	1	12	2	2	2	4	4	4	4	4	4	4	4	4	4	4	4	4	4	4	4	4	4	4	4	4	4	4	4	4	4	4	4	4	4	4	4
512	1	1	23	1	3	3	3	2	2	3	5	3	3	27	2	2	2	2	2	2	3	2	4	3	2	4	3	2	2	3	2	3	3	3	4	3	3	3	3	2	2	3	3	2	4	2	4	3	3
513	1	1	20	2	2	2	2	2	2	2	5	3	2	22	3	3	3	4	4	2	2	3	2	3	4	3	4	4	4	3	3	3	3	3	3	3	3	2	3	3	3	3	3	3	3	4	3	3	4
514	1	1	18	1	1	1	3	5	3	5	5	6	1	30	3	3	3	3	2	2	2	2	2	2	2	2	2	2	2	2	2	2	2	2	2	3	3	3	3	3	3	3	3	3	3	3	3	3	3
515	1	1	28	2	1	2	2	5	1	2	2	3	1	19	3	3	3	4	4	3	3	3	2	3	4	4	3	4	4	4	3	3	3	4	4	3	3	4	4	4	3	3	4	3	4	4	4	2	3
516	1	1	35	2	1	1	1	1	1	1	4	2	1	13	4	4	4	4	4	4	4	4	4	4	4	4	4	4	4	4	4	4	4	4	4	4	4	4	4	4	4	4	4	4	4	4	4	4	4
517	1	1	21	2	2	2	2	2	1	2	3	2	2	18	4	4	4	5	4	2	3	4	2	3	4	4	5	3	3	4	4	4	4	3	4	4	4	4	4	4	2	4	4	2	4	4	4	3	4
518	1	1	25	2	2	2	2	5	2	2	2	2	2	21	4	4	4	4	4	4	4	4	5	5	5	4	4	4	4	4	4	5	5	4	4	4	5	4	4	4	4	4	4	4	4	4	4	4	4
519	1	1	26	2	2	2	3	2	2	2	2	2	2	19	4	4	4	4	4	3	4	4	4	4	4	4	4	4	4	4	4	4	4	4	4	4	4	4	4	4	4	4	4	4	4	4	4	4	4
520	1	1	18	2	3	2	3	4	3	2	3	4	3	27	5	4	4	3	2	2	2	2	2	2	2	2	1	1	1	1	1	1	2	2	2	1	1	1	1	1	2	2	1	2	1	1	1	1	1
521	1	1	40	2	2	2	1	4	1	3	3	3	1	20	5	4	4	4	4	5	4	4	1	4	5	4	4	4	5	5	4	4	4	4	4	4	4	5	5	5	5	4	5	5	5	5	5	3	5
522	1	1	24	2	2	3	2	2	2	3	3	3	3	23	3	3	3	3	2	3	4	3	3	3	3	3	3	3	3	3	3	3	3	3	3	3	3	3	3	3	3	3	3	3	3	3	3	3	4
523	1	1	25	2	2	1	1	1	1	1	2	2	1	12	3	4	4	4	4	2	2	4	4	3	4	4	2	4	4	4	3	4	4	5	4	4	4	4	4	4	3	4	4	2	4	4	4	4	4
524	1	1	29	1	1	3	1	3	3	2	5	3	2	23	4	1	2	5	2	4	4	2	2	3	2	1	2	3	4	4	1	2	4	2	2	4	2	4	4	4	4	5	2	2	4	4	2	4	4
525	1	1	28	2	1	1	1	1	1	1	1	1	1	9	4	5	5	5	5	5	5	5	5	5	5	5	5	5	4	4	4	4	4	4	4	4	4	4	4	4	4	4	4	4	4	4	4	4	4
526	1	1	24	2	2	3	2	4	2	2	4	3	1	23	4	4	3	4	4	2	4	4	2	2	4	4	4	4	4	3	4	2	4	4	4	4	4	5	4	4	4	4	4	4	4	4	4	4	4
527	1	1	28	2	3	6	4	4	2	3	4	4	2	32	2	4	3	2	3	4	2	2	2	2	4	4	2	4	4	4	4	4	4	3	4	4	4	4	4	4	4	4	4	4	4	4	4	4	4
528	1	1	22	2	2	5	2	5	2	3	4	3	3	29	4	4	4	4	4	4	4	4	4	4	4	4	4	4	4	4	4	4	4	4	4	4	4	4	4	4	4	4	4	3	4	4	4	4	4
529	1	1	36	1	3	3	2	2	3	3	4	3	3	26	4	4	4	4	4	4	4	4	4	4	4	4	4	4	4	4	4	4	4	4	4	4	4	4	4	4	4	4	4	4	4	4	4	4	4
530	1	1	26	2	2	1	3	2	1	2	4	3	2	20	1	4	4	4	4	2	2	3	4	2	4	4	4	3	4	3	4	4	3	4	4	4	4	4	4	4	3	4	4	3	4	4	4	3	3
531	1	1	20	2	1	3	1	2	1	1	1	1	2	13	4	4	2	4	4	2	2	2	4	4	4	4	4	4	4	4	4	4	4	4	5	5	4	4	4	2	4	4	4	2	4	4	4	4	4
532	1	1	29	1	2	3	2	5	2	3	3	3	2	25	3	4	1	3	4	2	2	4	4	2	4	4	3	3	4	4	4	4	2	4	4	3	3	5	4	4	4	5	4	4	4	4	3	3	3
533	1	1	22	2	1	1	1	6	1	1	1	1	1	14	5	5	5	5	5	1	5	5	5	5	5	5	5	5	5	5	5	5	5	5	5	5	5	5	5	5	5	5	5	5	5	5	5	5	5
534	1	1	25	2	2	2	3	5	2	3	2	3	2	24	4	4	4	4	4	4	4	4	4	4	4	4	4	4	4	4	4	4	4	4	4	4	4	4	4	4	4	4	4	4	4	4	4	4	4
535	1	1	25	2	4	3	3	3	2	3	3	4	3	28	4	4	4	4	3	2	3	4	4	4	4	4	4	4	2	2	4	4	4	2	4	4	3	4	3	4	4	4	4	4	2	4	4	4	1
536	1	1	29	2	2	5	2	3	1	3	5	3	2	26	1	4	2	4	3	4	4	4	4	3	4	4	4	4	4	4	2	4	3	4	2	4	3	4	4	4	4	4	4	4	4	4	4	4	4
537	1	1	32	1	2	2	1	3	1	2	1	3	2	17	3	4	4	4	4	2	3	4	2	2	4	4	4	4	4	4	4	4	4	4	4	4	4	4	4	4	4	4	4	3	4	4	4	4	4
538	1	1	15	2	1	3	1	3	2	2	2	2	2	18	4	4	4	4	4	4	4	4	4	4	4	4	4	4	4	4	4	4	4	4	4	4	4	4	4	3	4	4	4	3	3	4	3	3	3
539	1	1	28	1	2	3	1	2	3	3	2	3	3	22	1	3	4	4	4	2	4	3	4	2	3	4	4	4	4	4	4	4	4	4	4	4	4	2	4	4	2	4	4	2	4	4	2	2	2
540	1	1	25	2	3	3	3	4	1	3	5	4	2	28	2	3	2	4	4	4	3	3	2	3	4	3	4	2	4	3	4	4	4	4	4	4	3	4	4	4	4	4	4	4	4	4	4	4	4
541	1	1	27	2	2	3	2	3	2	1	4	3	2	22	4	4	3	4	4	2	4	4	1	3	4	3	4	4	4	4	4	2	4	4	4	4	4	5	4	5	2	4	4	4	4	4	3	4	4
542	1	1	32	2	2	2	2	2	1	1	5	2	1	18	4	5	4	4	5	3	4	4	4	4	4	4	4	4	4	4	3	5	4	4	4	4	4	5	5	3	3	4	4	3	4	4	4	4	4
543	1	1	20	2	3	4	3	5	3	4	6	4	3	35	4	4	4	5	5	4	3	4	2	4	4	4	5	4	4	4	3	2	1	2	5	5	3	4	4	4	4	4	4	4	2	4	3	2	3
544	1	1	24	2	2	3	2	2	1	2	5	2	1	20	3	3	1	5	5	4	3	3	2	2	4	2	4	2	4	2	4	4	2	4	2	4	4	4	4	4	4	3	4	4	3	4	3	2	3
545	1	1	23	1	2	2	2	1	2	1	4	2	1	17	4	4	4	4	4	2	3	4	4	3	3	4	4	4	4	4	4	4	4	4	4	4	4	4	4	4	4	3	4	4	4	4	4	4	4
546	1	1	20	2	2	2	2	5	2	2	5	3	2	25	4	4	3	3	4	3	3	4	4	3	3	2	2	3	4	4	4	4	4	3	2	2	4	3	4	4	4	3	4	4	3	4	3	3	3
547	1	1	23	2	2	2	2	5	2	2	2	3	3	23	2	2	2	2	3	4	2	4	2	2	2	3	3	3	3	3	2	2	2	3	3	4	4	4	4	4	3	2	3	3	3	4	2	3	3
548	1	1	30	2	1	3	3	2	3	2	3	2	3	22	5	5	5	5	5	2	5	3	4	5	5	5	5	5	5	5	5	4	5	5	5	5	5	3	5	5	5	5	5	4	4	5	5	5	5
549	1	1	18	2	1	1	1	2	1	1	1	1	1	10	1	1	1	1	1	1	1	1	1	1	1	1	1	1	1	1	2	1	1	1	2	1	1	1	1	1	1	1	1	1	1	1	1	1	1
550	1	1	22	2	1	3	1	3	1	2	4	2	1	18	3	3	2	4	4	2	2	4	4	2	2	2	3	2	2	4	4	4	4	4	2	4	3	4	4	4	2	4	2	3	3	4	3	4	2
551	1	1	26	1	1	1	1	2	1	2	2	1	1	12	4	4	4	4	4	3	4	4	4	4	4	4	4	4	4	3	4	4	3	4	4	4	4	4	4	4	3	4	4	4	4	4	4	4	2
552	1	1	48	2	1	1	1	6	1	1	1	1	1	14	2	1	1	1	4	4	1	1	4	2	1	2	1	1	4	4	4	4	4	3	4	1	1	4	4	4	1	4	4	4	1	1	1	1	1
553	1	1	19	2	2	3	2	4	2	3	5	3	2	26	2	3	2	5	2	5	2	2	5	2	3	2	5	2	2	3	4	4	2	4	2	5	3	5	4	3	1	3	3	4	3	3	2	4	3
554	1	1	29	2	1	3	1	1	1	1	1	1	1	11	1	4	4	4	3	4	2	2	4	4	1	2	4	3	3	1	3	4	4	4	4	4	4	4	4	4	4	4	4	4	4	4	4	4	4
555	1	1	19	2	2	3	1	3	2	4	6	2	2	25	3	3	3	3	4	4	2	4	3	3	4	3	4	3	4	4	3	3	3	3	3	4	4	4	4	3	4	4	4	4	4	4	4	4	3
556	1	1	24	2	2	2	2	5	3	3	3	3	3	26	3	4	1	5	4	3	3	4	4	3	5	2	5	4	4	3	4	3	4	4	3	5	4	4	5	4	4	5	5	4	4	5	5	4	4
557	1	1	50	2	2	2	3	2	1	2	5	2	1	20	4	4	4	4	4	2	2	4	4	2	4	4	4	3	4	4	4	4	4	4	4	4	4	4	4	5	4	5	4	3	4	4	4	4	3
558	1	1	26	2	2	3	2	4	3	3	2	2	3	24	4	2	4	4	4	4	3	3	2	4	4	4	4	4	3	3	2	4	4	2	4	4	4	4	4	4	4	4	4	3	3	4	4	2	3
559	1	1	15	2	2	3	2	4	2	3	4	3	2	25	4	5	4	4	5	2	4	4	4	3	4	5	4	5	3	5	3	5	4	5	4	4	4	3	5	5	4	4	4	4	4	4	4	4	3
560	1	1	42	2	1	3	1	2	1	1	2	2	1	14	4	4	4	5	5	4	5	4	1	3	5	5	5	4	5	5	4	2	3	4	4	5	3	3	5	5	2	5	5	3	5	5	5	5	4
561	1	1	20	2	2	3	1	3	1	3	3	2	2	20	4	4	2	4	4	2	2	4	2	2	4	4	4	4	4	4	4	4	2	4	2	4	3	4	4	4	4	4	3	4	4	4	4	4	4
562	1	1	27	2	2	4	3	2	3	3	1	2	3	23	3	3	3	3	3	3	3	3	3	3	3	3	3	3	3	3	3	3	3	3	3	3	3	3	3	3	3	3	3	3	3	3	3	3	3
563	1	1	25	2	2	2	3	6	1	1	5	3	1	24	5	4	3	4	4	2	2	4	2	3	4	4	4	4	4	4	4	3	4	4	4	4	4	4	4	4	4	4	4	3	4	4	4	2	3
564	1	1	40	2	2	3	2	3	1	2	3	2	2	20	2	3	3	4	4	4	4	3	4	4	4	4	4	4	4	4	3	4	3	4	4	4	4	4	5	2	4	4	3	3	3	4	4	4	4
565	1	1	23	2	1	1	1	1	1	1	1	2	1	10	4	4	4	4	3	3	4	3	2	3	4	4	4	4	4	4	4	4	4	4	4	4	4	4	4	4	4	4	4	4	4	4	4	4	4
566	1	1	24	2	3	3	2	4	2	2	4	3	2	25	4	4	2	4	5	2	2	4	2	2	4	4	4	2	4	4	4	2	2	4	4	4	4	2	2	4	2	4	4	2	4	4	2	4	4
567	1	1	25	2	1	1	1	4	1	1	1	2	1	13	1	4	3	5	5	2	2	5	4	5	5	5	5	5	5	5	5	5	5	4	5	5	3	5	5	5	5	5	5	5	5	5	5	5	5
568	1	1	23	2	1	1	1	1	2	1	2	1	1	11	4	4	3	4	3	4	4	3	3	3	3	3	4	3	3	4	4	4	4	4	4	4	4	4	4	4	3	3	3	3	3	3	3	3	3
569	1	1	38	2	3	3	3	5	2	3	4	3	3	29	4	4	3	4	4	2	4	3	2	4	4	3	4	3	4	4	4	2	3	5	3	4	4	4	4	4	3	4	4	3	3	4	5	3	4
570	1	1	25	2	2	2	1	1	1	1	3	3	1	15	3	4	4	4	4	3	4	3	2	4	4	4	5	4	4	4	4	4	4	4	4	4	3	4	4	4	3	4	4	4	4	4	4	4	4
571	1	1	50	2	2	2	2	3	2	3	5	2	2	23	4	4	4	4	4	3	4	4	4	4	4	4	4	4	4	4	4	4	4	4	4	4	4	4	4	4	4	4	4	4	4	4	4	4	4
572	1	1	29	2	2	4	2	4	3	3	3	3	3	27	5	4	4	4	5	4	4	5	3	4	4	5	5	5	5	5	5	5	5	5	5	5	5	5	5	5	5	5	5	5	5	5	5	5	5
573	1	1	26	2	1	2	4	6	1	1	1	3	2	21	2	2	2	2	2	2	2	2	4	3	3	3	3	4	5	4	4	4	4	4	4	4	4	4	4	4	4	4	4	4	4	4	4	4	4
574	1	1	25	2	3	3	2	4	1	3	3	3	1	23	3	3	3	3	3	3	3	3	3	3	3	3	4	3	4	3	4	4	4	4	3	4	3	4	4	4	4	4	4	4	4	4	4	4	4
575	1	1	29	2	2	2	2	1	1	2	4	3	1	18	3	3	2	2	3	4	3	3	2	2	2	3	3	4	2	2	3	3	2	2	2	3	2	2	2	2	3	3	3	2	2	2	2	3	2
576	1	1	33	2	2	5	2	4	2	3	3	3	1	25	2	2	2	2	2	2	2	2	2	2	2	1	1	2	2	2	2	2	3	3	3	3	3	3	3	3	3	3	3	3	3	3	3	4	3
577	1	1	24	2	1	2	2	3	1	2	4	2	1	18	3	2	3	2	2	5	2	2	2	3	3	2	2	3	3	4	4	3	4	4	3	2	3	4	4	4	4	4	4	4	4	4	4	2	2
578	1	1	40	2	3	3	2	4	2	3	3	4	2	26	3	3	4	2	3	4	2	3	2	2	2	2	2	2	3	3	3	2	3	2	3	3	2	2	3	2	2	2	2	3	3	2	2	2	3
579	1	1	21	2	2	3	4	2	3	2	6	3	3	28	4	4	3	2	3	1	3	2	1	4	4	1	2	3	4	4	5	2	4	3	2	2	5	2	4	4	2	2	4	2	4	3	3	1	3
580	1	1	20	2	1	2	2	2	3	1	6	2	2	21	4	5	5	5	4	2	4	4	3	3	3	3	3	4	4	4	4	4	4	3	5	5	4	4	3	3	3	4	4	3	5	5	5	4	5
581	1	1	46	2	2	2	1	2	1	2	2	1	1	14	4	4	4	4	4	2	4	4	4	4	4	4	4	4	4	4	4	4	4	4	4	4	4	4	4	4	4	4	4	2	4	4	4	4	4
582	1	1	31	2	3	3	1	3	1	4	3	3	1	22	1	2	1	1	1	2	1	1	1	1	1	2	2	2	1	1	1	1	1	2	2	1	1	1	4	4	5	4	4	4	4	3	4	4	4
583	1	1	35	2	3	3	3	4	3	4	3	4	3	30	3	3	3	3	3	2	3	3	3	3	3	3	3	3	3	3	3	4	3	4	4	4	3	3	3	3	3	3	3	4	4	4	4	4	4
584	1	1	39	2	2	2	2	2	1	2	2	1	1	15	2	2	2	4	4	4	4	4	2	4	4	4	2	4	4	4	4	4	4	4	4	4	2	2	4	4	2	4	4	4	2	2	4	4	4
585	1	1	23	2	2	2	3	5	2	3	5	3	2	27	4	4	3	4	3	4	2	3	4	2	4	3	4	4	3	4	3	3	4	4	4	4	4	5	4	4	4	4	3	2	4	3	2	2	3
586	1	1	26	2	2	2	2	3	1	2	1	2	1	16	3	5	1	2	4	2	2	2	2	2	4	2	5	3	4	4	2	5	4	4	2	4	3	2	4	4	4	4	2	4	4	4	4	3	3
587	1	1	22	2	2	3	1	2	1	2	1	2	1	15	4	4	4	4	4	2	4	4	3	3	4	4	4	4	4	4	4	4	4	4	4	4	4	4	4	4	3	4	4	4	4	4	4	4	4
588	1	1	33	2	2	3	1	4	2	2	5	3	2	24	3	4	4	4	4	2	4	3	4	3	4	4	2	3	4	3	4	4	2	4	4	4	2	4	4	2	2	4	4	2	4	4	4	4	4
589	1	1	28	2	2	3	3	4	1	4	2	3	2	24	5	5	4	3	4	2	4	2	5	3	5	4	3	4	4	4	5	5	5	5	5	3	2	4	5	4	4	4	5	2	5	4	5	5	5
590	1	1	20	2	2	1	2	5	2	2	2	2	2	20	4	4	4	4	5	1	4	4	4	4	4	4	4	4	4	4	4	4	4	4	4	4	4	4	4	4	4	4	4	4	4	4	4	4	4
591	1	1	24	2	3	3	3	4	3	3	5	4	3	31	4	3	2	3	2	4	2	4	2	2	2	4	2	4	4	3	4	4	4	4	4	2	4	4	4	4	3	4	4	4	2	3	4	2	2
592	1	1	36	2	2	2	3	3	2	3	1	3	2	21	5	5	5	5	5	4	4	4	4	4	4	4	4	5	4	4	4	4	4	4	4	4	4	4	4	4	4	4	4	4	4	4	4	4	4
593	1	1	25	2	3	3	3	4	2	3	3	3	2	26	4	2	2	4	4	4	4	2	2	4	3	2	3	3	2	2	2	2	1	2	2	1	2	2	3	3	3	4	3	1	3	2	4	5	3
594	1	1	32	2	2	3	1	3	1	2	2	1	1	16	3	3	1	4	4	1	4	1	2	1	3	3	1	3	3	2	4	2	1	3	4	1	2	4	3	4	3	3	3	4	4	4	1	2	3
595	1	1	26	2	3	3	3	5	3	2	6	3	3	31	3	4	4	2	4	1	1	4	2	3	3	4	4	2	4	3	3	4	2	5	3	3	3	4	4	5	3	4	4	3	4	5	2	2	3
596	1	1	21	2	2	3	2	4	2	4	2	3	3	25	4	4	3	2	4	2	4	4	3	3	4	3	3	3	4	4	4	4	3	4	4	3	4	4	4	4	4	4	4	3	4	4	4	3	4
597	1	1	21	2	1	2	1	2	1	2	2	2	1	14	3	4	4	4	4	3	4	4	2	2	4	4	4	4	4	4	4	4	4	4	4	4	4	4	4	4	4	4	4	4	4	4	4	4	4
598	1	1	26	2	1	2	3	4	1	1	1	2	2	17	3	4	4	4	4	2	2	4	2	2	3	3	4	3	4	4	4	4	3	4	4	4	4	4	4	4	4	4	4	3	3	4	3	3	3
599	1	1	24	2	3	3	3	4	3	3	4	3	3	29	2	4	4	5	4	4	3	3	2	2	4	4	4	3	2	4	3	2	3	4	5	5	4	5	4	4	3	4	4	4	3	4	4	3	3
600	1	1	36	2	4	3	3	2	3	3	5	3	3	29	4	4	4	4	4	4	4	4	4	4	4	4	4	4	4	4	4	4	4	4	5	4	4	4	4	4	4	4	4	4	4	4	4	4	4
601	1	1	39	2	3	3	2	4	2	3	4	3	2	26	4	4	5	4	5	3	5	4	5	3	4	4	4	3	4	4	4	4	3	4	4	4	4	4	4	4	3	3	4	3	4	3	4	4	3
602	1	1	29	2	2	2	2	3	2	2	3	3	2	21	4	3	4	5	4	4	2	4	2	2	4	4	5	4	4	4	4	3	4	4	4	5	4	4	4	4	4	4	4	2	3	4	4	3	3
603	1	1	30	1	3	2	3	2	2	2	5	3	1	23	2	4	4	4	4	2	4	4	2	2	2	4	4	4	4	4	4	4	4	4	4	4	4	4	4	4	4	4	4	2	4	4	4	4	4
604	1	1	39	2	2	2	2	3	2	2	1	2	1	17	3	4	1	2	4	2	4	3	4	3	3	3	4	3	4	4	3	4	4	4	3	4	3	4	4	4	3	5	4	4	4	4	4	4	4
605	1	1	20	2	2	3	2	3	2	2	3	2	2	21	4	4	4	4	4	4	3	4	2	2	3	3	4	3	4	4	4	3	4	4	4	4	4	4	4	5	4	4	4	4	4	3	4	4	3
606	1	1	24	2	2	3	2	2	3	2	4	2	3	23	4	3	5	5	4	4	4	4	2	3	4	4	4	4	4	4	4	4	4	4	4	4	4	4	4	4	4	4	4	4	4	4	4	4	4
607	1	1	20	2	3	2	4	5	3	2	5	3	2	29	2	2	1	2	2	2	1	2	2	2	1	2	2	2	2	2	2	2	2	2	2	3	3	3	3	3	3	3	3	3	3	3	3	3	3
608	1	1	36	1	1	1	3	1	1	1	4	1	2	15	4	5	4	4	5	2	5	5	5	5	5	5	5	5	5	4	4	5	4	5	4	4	4	4	4	5	4	4	4	4	5	5	4	5	4
609	1	1	23	2	1	1	1	3	1	3	4	3	2	19	4	4	4	4	4	1	3	4	4	4	3	4	4	4	4	4	4	4	4	4	4	4	4	4	4	4	4	4	4	4	4	4	4	4	4
610	1	1	28	2	2	2	3	4	2	2	4	3	2	24	4	4	4	4	4	2	3	3	4	3	4	4	4	4	4	4	4	4	3	4	4	4	4	3	4	4	3	4	4	3	4	4	4	4	3
611	1	1	22	2	3	3	3	4	3	3	3	3	3	28	4	4	4	2	3	2	3	4	5	3	4	3	2	3	3	4	4	5	4	4	2	2	4	4	4	4	4	4	4	4	4	4	4	4	3
612	1	1	25	2	3	3	1	3	2	3	4	3	3	25	3	3	3	3	3	3	3	3	3	3	3	3	3	3	3	3	3	3	3	3	3	3	3	3	3	3	3	3	3	3	3	3	3	3	3
613	1	1	34	2	2	2	1	4	1	2	4	2	2	20	3	4	4	4	3	4	3	3	4	3	4	4	4	3	4	4	4	4	3	4	4	4	4	4	4	4	3	4	4	4	4	4	4	3	3
614	1	1	22	2	2	3	3	4	2	3	5	3	3	28	4	3	3	4	3	2	3	3	2	3	3	3	4	3	3	3	3	2	3	3	3	4	4	4	4	4	4	3	3	3	3	3	3	3	3
615	1	1	21	2	1	2	4	2	1	1	5	3	1	20	4	4	4	4	4	4	4	4	4	4	4	4	4	4	4	4	4	4	4	4	4	4	4	4	4	4	4	4	4	4	4	4	4	4	4
616	1	1	30	2	2	2	2	2	2	3	2	2	1	18	2	3	3	3	3	3	3	3	3	3	3	3	3	3	3	3	3	3	3	3	3	3	3	3	3	3	4	2	2	3	3	3	3	3	3
617	1	1	30	1	3	3	2	4	1	3	1	3	2	22	3	4	4	4	3	4	4	2	5	2	4	3	4	3	2	4	4	4	2	4	4	4	4	4	5	4	2	4	4	4	3	4	4	2	2
618	1	1	31	2	2	2	2	4	2	3	2	3	2	22	4	4	4	4	3	3	3	3	3	2	4	4	3	4	4	4	3	3	3	3	4	4	4	4	4	4	3	4	3	3	3	3	3	3	3
619	1	1	36	1	3	2	2	5	2	2	2	3	2	23	3	4	4	5	5	2	2	2	5	4	5	5	5	4	4	4	2	5	3	4	4	5	5	4	4	5	3	4	5	2	5	4	4	4	5
620	1	1	40	1	2	3	1	2	1	4	1	4	1	19	3	2	3	3	3	3	2	3	4	4	4	2	2	3	3	2	2	2	4	3	2	2	2	2	3	3	3	3	4	3	3	4	2	2	2
621	1	1	30	2	4	4	3	6	3	5	6	5	3	39	5	4	4	3	5	4	2	2	2	1	4	4	2	5	5	5	5	4	5	3	5	2	3	4	4	5	3	4	4	4	2	3	4	2	3
622	1	1	20	2	2	3	1	3	3	3	4	3	3	25	3	3	3	3	3	3	3	3	3	3	3	3	3	3	3	3	3	3	3	3	3	3	3	3	3	3	3	3	3	3	3	3	3	3	3
623	1	1	29	2	1	3	2	4	2	2	4	3	2	23	4	4	4	5	5	3	4	4	2	4	4	4	4	3	4	3	4	4	4	4	3	4	4	4	5	4	4	4	4	3	4	4	4	4	3
624	1	1	34	1	2	2	2	5	2	2	2	3	3	23	2	1	3	1	4	2	3	3	3	3	3	2	2	4	2	2	2	2	2	2	2	2	2	2	2	2	2	3	2	2	2	3	3	2	2
625	1	1	25	2	2	2	2	5	2	2	3	2	2	22	4	4	4	4	4	4	4	4	4	3	4	4	2	2	4	4	3	4	2	3	2	4	4	2	3	3	4	2	2	2	2	4	2	2	4
626	1	1	27	2	1	3	2	1	2	1	4	1	1	16	2	4	4	4	4	2	3	4	3	2	4	4	4	4	4	3	4	4	3	4	4	4	4	4	4	4	4	4	4	4	4	4	4	4	3
627	1	1	39	2	2	1	3	2	1	1	2	1	2	15	4	4	4	4	4	5	4	4	3	4	4	4	4	4	4	4	4	4	4	4	4	4	4	4	4	4	4	4	4	3	4	3	4	4	4
628	1	1	47	2	3	3	2	5	3	4	3	3	3	29	3	3	1	3	3	1	3	4	4	4	4	4	3	3	4	4	4	5	3	4	4	3	3	4	4	4	3	3	3	4	4	4	4	3	3
629	1	1	18	2	1	2	1	3	1	1	4	2	1	16	4	4	4	4	4	2	4	4	4	3	4	4	4	4	4	4	4	4	4	4	4	4	4	4	4	4	4	4	4	4	4	4	4	4	4
630	1	1	50	2	1	1	2	2	2	2	2	2	2	16	4	3	4	4	4	4	3	4	3	3	3	4	4	4	4	3	3	3	4	3	4	3	3	4	4	3	3	3	3	4	3	3	3	3	3
631	1	1	19	2	2	2	3	4	3	3	4	3	3	27	3	4	3	3	4	2	2	4	3	3	4	4	3	4	5	4	3	5	3	4	4	3	4	4	4	4	4	5	5	2	5	5	5	5	4
632	1	1	25	2	3	3	2	4	1	3	3	3	1	23	2	4	4	4	4	3	4	2	2	3	4	4	4	4	2	2	4	4	2	4	4	4	4	4	4	4	4	4	4	4	2	2	2	3	2
633	1	1	37	2	2	2	1	3	1	1	1	2	1	14	5	5	1	4	5	1	4	4	4	3	4	3	5	4	5	2	4	4	4	4	4	5	4	4	4	4	2	4	4	2	4	4	4	4	4
634	1	1	20	2	2	3	2	3	1	3	2	3	1	20	3	3	3	3	3	4	3	5	2	4	4	5	4	4	4	3	3	4	4	4	3	4	4	4	4	4	3	4	4	4	3	4	4	4	4
635	1	1	38	2	2	2	1	2	2	2	2	2	1	16	3	4	4	3	4	3	4	4	3	3	4	4	4	4	4	4	4	4	4	4	4	4	4	4	4	5	4	4	4	4	4	4	4	4	4
636	1	1	20	2	2	2	3	4	2	3	2	3	1	22	4	3	4	4	4	2	3	2	4	3	4	4	3	4	4	4	4	4	4	3	4	3	4	4	4	4	5	4	4	3	5	4	4	4	3
637	1	1	20	2	2	2	2	4	2	3	4	3	1	23	4	3	4	4	4	2	5	3	5	3	3	5	5	4	4	4	4	5	3	4	5	5	4	4	4	5	3	4	4	3	4	4	5	3	3
638	1	1	27	2	2	4	2	3	3	3	2	3	2	24	2	4	4	4	4	2	3	3	5	4	4	2	4	3	4	4	4	4	4	4	4	4	4	4	4	4	4	4	4	3	4	4	4	4	4
639	1	1	30	1	3	3	3	2	1	5	2	3	2	24	2	2	1	2	1	2	2	2	2	2	4	4	3	3	3	3	3	3	3	3	3	5	3	3	3	2	3	3	3	3	4	4	1	2	3
640	1	1	34	2	2	3	2	1	1	2	2	2	1	16	3	4	4	4	4	3	3	4	4	4	4	3	4	4	4	4	4	4	4	4	4	4	4	4	4	4	4	4	4	4	4	4	4	4	4
641	1	1	20	2	2	4	2	2	1	2	5	3	2	23	5	5	5	5	5	4	2	2	2	4	5	5	4	5	5	5	5	5	4	5	4	4	5	5	5	4	4	5	5	4	4	4	4	4	4
642	1	1	24	2	2	6	2	2	1	1	2	3	1	20	4	4	4	5	3	4	4	2	2	3	4	3	5	2	2	3	4	4	4	2	4	5	3	5	5	5	5	5	4	4	2	4	4	2	3
643	1	1	38	2	2	2	1	3	2	2	5	2	2	21	4	4	1	5	5	2	5	3	4	4	5	1	4	1	4	4	1	1	4	5	1	5	5	2	5	5	4	5	5	2	5	4	5	5	5
644	1	1	37	1	2	2	1	3	2	2	3	2	1	18	4	3	2	4	4	3	2	1	1	1	1	1	5	1	4	4	4	4	4	4	4	4	4	4	4	4	4	4	4	4	4	4	4	4	4
645	1	1	25	2	2	3	3	3	3	3	4	3	3	27	3	4	4	4	4	1	3	2	4	4	4	4	4	4	4	4	4	4	4	4	4	4	4	4	4	4	4	4	4	4	4	4	4	4	4
646	1	1	30	1	4	4	3	6	2	5	6	6	1	37	4	4	1	4	4	4	3	3	4	2	3	3	4	3	3	4	3	4	3	3	4	4	3	5	4	3	3	4	3	2	2	3	3	3	3
647	1	1	27	1	2	2	1	4	1	3	1	2	2	18	2	2	2	3	4	4	3	2	3	3	4	2	3	3	3	3	3	3	3	3	3	3	3	4	2	2	2	2	3	3	3	2	2	2	2
648	1	1	26	2	2	3	1	5	1	1	2	2	1	18	3	3	3	3	3	3	3	3	3	3	3	3	3	3	3	3	1	3	3	3	3	3	3	3	3	3	3	3	3	3	3	3	2	3	2
649	1	1	20	2	2	3	2	4	3	2	2	3	3	24	4	4	4	4	4	4	4	4	4	4	4	4	4	4	4	4	4	4	4	4	4	4	4	4	4	5	5	4	4	3	4	3	4	5	4
650	1	1	20	2	2	2	2	3	1	3	3	2	2	20	5	4	4	3	2	4	5	2	5	1	2	2	2	2	2	2	4	5	4	1	3	3	3	5	5	5	4	3	4	5	3	2	4	4	2
651	1	1	24	2	2	3	2	3	1	2	2	2	1	18	3	3	3	4	4	4	3	4	4	3	4	4	4	3	4	4	4	4	2	4	4	4	4	4	4	4	4	4	4	5	3	4	4	4	4
652	1	1	42	2	1	1	2	2	2	1	4	2	2	17	4	4	4	4	4	2	4	3	4	4	4	4	4	4	4	4	4	4	4	3	4	4	4	4	4	4	4	4	4	2	4	4	4	4	4
653	1	1	20	2	2	3	1	4	1	3	4	3	1	22	2	2	2	2	2	2	3	2	2	2	2	2	2	2	2	2	3	2	2	2	2	2	2	2	2	2	2	2	2	2	2	2	3	2	2
654	1	1	54	2	4	6	3	6	3	5	3	6	1	37	4	4	3	5	4	2	1	1	4	4	4	4	4	4	4	4	2	2	4	4	4	4	4	4	4	4	4	4	4	4	4	4	4	4	3
655	1	1	25	2	2	3	3	4	2	3	4	3	2	26	4	2	4	2	3	3	3	3	3	3	4	4	4	4	4	4	4	4	3	4	4	4	3	4	4	4	4	4	4	3	4	4	4	4	4
656	1	1	35	2	3	3	1	4	3	4	4	4	3	29	4	4	3	4	4	3	4	3	2	3	3	3	4	4	4	4	3	4	4	4	4	4	3	4	4	3	3	4	4	2	3	4	4	4	4
657	1	1	22	1	2	3	3	3	3	3	4	4	3	28	3	4	4	4	4	4	4	4	4	4	4	4	4	4	4	4	4	4	4	4	4	4	4	4	4	3	4	4	4	2	4	4	4	4	4
658	1	1	23	2	1	1	1	1	1	1	1	1	1	9	1	1	1	1	1	1	1	1	1	1	1	1	1	1	1	1	1	1	1	1	1	1	1	1	1	1	1	1	1	1	1	1	1	1	1
659	1	1	56	2	1	1	1	6	1	1	1	1	1	14	1	2	2	5	1	5	3	1	5	3	3	2	4	2	3	3	1	2	4	2	2	3	2	5	4	4	3	5	2	3	3	2	1	4	1
660	1	1	22	2	3	4	3	4	2	3	4	3	2	28	4	5	4	5	4	3	3	4	5	3	4	4	5	3	5	4	5	4	4	4	5	5	3	4	5	5	3	4	4	2	4	4	5	4	4
661	1	1	21	2	2	1	2	3	2	2	3	3	2	20	3	4	4	4	3	4	3	2	3	4	4	4	4	3	3	2	4	4	4	4	4	4	4	4	4	4	3	3	4	2	3	4	2	2	4
662	1	1	32	2	2	3	1	2	1	2	4	2	1	18	4	4	4	4	4	4	4	3	4	4	4	4	4	4	4	4	4	4	4	4	4	4	4	4	4	4	4	4	4	4	4	4	4	4	4
663	1	1	18	2	2	2	2	5	3	2	2	2	2	22	1	4	4	4	4	3	4	4	2	4	4	4	4	4	4	5	4	4	3	3	3	4	4	4	4	4	4	5	4	4	4	4	4	4	4
664	1	1	55	2	3	3	3	4	3	3	5	2	3	29	1	4	1	2	1	1	1	1	1	1	2	1	1	1	1	1	1	1	1	1	1	1	1	1	1	1	1	1	1	1	1	1	1	1	1
665	1	1	18	2	2	3	2	4	2	1	1	3	2	20	1	1	1	1	1	1	1	1	1	1	1	1	1	1	1	1	1	1	1	1	1	1	1	1	1	1	1	1	1	1	1	1	1	1	1
666	1	1	62	2	1	3	3	4	3	4	5	4	3	30	3	4	4	4	4	3	4	3	2	3	4	4	3	3	3	4	4	4	3	4	4	4	4	4	4	4	4	4	4	4	4	4	5	4	3
667	1	1	18	2	2	1	2	4	1	1	5	3	1	20	3	4	2	4	4	2	3	3	3	4	4	2	4	4	4	4	4	2	2	4	2	4	3	4	4	4	2	4	4	3	4	4	4	4	4
668	1	1	23	2	2	1	2	4	3	2	1	3	3	21	4	4	2	2	4	1	3	2	4	4	4	4	4	2	4	4	4	5	4	4	4	4	3	4	4	4	4	4	4	3	4	4	4	4	4
669	1	1	25	2	2	2	2	5	1	2	2	2	1	19	2	2	2	2	2	4	4	2	2	2	2	2	2	2	2	2	2	3	3	3	3	3	3	3	3	3	3	3	3	3	3	3	3	3	3
670	1	1	36	2	2	2	2	3	1	2	3	3	1	19	4	5	4	5	5	2	4	5	5	4	5	4	5	4	4	4	4	5	4	5	4	5	5	2	5	5	4	5	4	2	5	5	4	5	5
671	1	1	46	2	2	2	2	5	2	2	3	3	2	23	3	2	2	4	4	4	2	3	3	3	2	2	3	2	2	2	3	3	4	4	4	2	2	3	3	4	2	2	4	2	2	3	3	2	2
672	1	1	25	2	2	3	2	3	1	2	5	3	2	23	4	4	4	4	3	3	2	4	4	3	4	4	4	3	4	3	4	4	4	4	4	4	4	4	4	4	4	4	3	4	4	4	4	3	3
673	1	1	23	2	1	1	2	5	2	2	2	2	2	19	2	3	3	3	1	2	4	4	3	4	4	4	5	5	4	4	3	4	3	3	4	4	5	5	5	5	5	5	5	4	3	3	3	2	3
674	1	1	26	2	1	3	1	1	1	1	1	2	1	12	5	5	5	5	5	1	1	5	5	5	5	5	5	5	5	5	5	5	5	5	5	5	5	5	5	5	5	5	5	5	5	5	5	5	5
675	1	1	44	2	3	3	4	4	2	5	5	3	3	32	3	2	3	2	2	2	2	2	3	2	1	2	2	2	2	3	2	2	3	3	3	3	3	2	3	3	2	2	3	3	2	3	3	3	2
676	1	1	25	2	2	2	2	3	1	3	2	3	2	20	4	4	4	4	4	2	4	4	4	2	4	4	5	4	4	4	4	4	4	4	4	5	4	4	4	4	4	4	4	2	4	4	4	4	2
677	1	1	40	2	2	3	2	4	2	3	4	3	2	25	3	4	5	4	4	4	2	3	4	3	3	4	4	3	3	3	3	3	3	4	4	3	3	4	4	4	3	4	3	3	3	3	3	3	3
678	1	1	23	2	3	3	3	4	3	3	3	3	3	28	3	4	4	5	5	2	4	4	4	4	4	4	4	4	5	4	4	4	4	5	4	5	4	4	5	5	3	4	4	2	4	5	5	3	5
679	1	1	26	2	2	2	2	2	2	3	4	2	2	21	4	4	4	4	4	4	5	4	4	3	4	4	5	4	3	4	4	4	3	3	4	5	3	5	4	5	4	4	4	5	3	4	4	4	3
680	1	1	37	2	2	3	3	3	3	2	5	3	3	27	3	4	4	3	4	4	3	4	2	1	1	1	4	2	3	4	3	4	4	4	4	4	4	5	5	4	3	3	3	4	3	3	2	2	2
681	1	1	20	2	2	2	1	3	2	2	5	3	2	22	4	4	4	4	4	4	3	3	2	3	4	4	3	4	2	4	4	4	4	4	4	4	4	4	4	4	4	4	4	4	4	4	4	3	3
682	1	1	71	2	3	3	3	3	3	4	4	4	3	30	4	4	4	4	4	4	4	4	4	4	4	4	4	4	4	4	4	4	4	4	4	4	4	4	4	4	4	4	4	4	4	4	4	4	4
683	1	1	20	2	2	2	1	1	3	1	4	2	3	19	4	3	4	4	3	5	1	5	1	2	3	4	4	3	3	2	4	2	4	3	5	5	3	4	3	3	3	3	3	2	3	3	3	2	3
684	1	1	23	2	2	2	3	2	3	3	2	3	2	22	4	3	4	5	3	4	2	4	3	4	2	3	5	4	2	4	5	3	5	2	4	5	5	5	5	3	5	5	5	5	4	3	4	4	2
685	1	1	30	1	3	3	3	5	3	2	5	3	3	30	4	4	4	4	4	2	4	4	4	3	3	4	4	4	4	4	4	4	4	4	4	4	4	4	4	4	4	4	4	4	4	4	4	4	4
686	1	1	28	2	2	2	2	4	2	3	3	3	2	23	3	4	3	2	1	3	2	3	1	4	4	2	4	4	3	4	4	4	4	4	2	4	3	4	3	2	4	4	4	4	4	2	4	4	3
687	1	1	26	2	3	2	2	4	2	4	3	3	2	25	4	4	4	5	5	2	5	4	5	4	4	4	4	4	5	5	4	5	5	4	4	5	4	4	4	4	4	4	4	4	4	4	4	4	4
688	1	1	22	2	1	3	1	2	1	1	5	2	1	17	5	1	3	4	3	5	3	2	3	2	5	3	4	5	4	3	3	4	2	2	2	3	3	3	3	2	3	2	2	1	4	3	3	2	1
689	1	1	20	2	3	5	2	5	3	4	4	3	3	32	4	4	3	3	4	4	4	2	4	3	4	5	2	4	4	4	4	4	4	5	5	2	3	4	4	4	4	5	4	2	4	3	4	3	4
690	1	1	50	1	3	3	3	4	2	3	5	3	2	28	5	1	1	3	3	3	3	3	3	3	3	3	3	3	3	3	3	3	3	3	3	3	3	3	3	3	3	3	3	3	3	3	3	3	3
691	1	1	38	1	2	2	1	2	1	1	1	1	1	12	4	4	4	3	4	2	4	4	4	3	4	4	2	3	4	4	4	4	4	4	4	2	3	4	4	4	4	4	4	4	4	3	4	4	3
692	1	1	27	2	2	3	2	2	1	3	4	3	1	21	3	4	3	5	4	3	4	3	4	3	5	3	5	3	3	4	4	4	4	4	3	5	3	3	4	4	3	4	3	2	4	4	3	4	4
693	1	1	35	1	1	3	1	3	2	2	2	2	2	18	2	3	3	4	3	4	3	2	2	4	4	2	4	3	4	4	2	2	4	3	4	4	4	5	4	5	3	4	4	4	2	4	4	3	2
694	1	1	31	2	2	2	3	3	2	2	4	3	2	23	1	4	3	2	3	1	4	4	2	3	4	4	2	4	3	4	4	4	4	4	4	4	4	4	4	4	4	4	4	4	4	4	4	4	4
695	1	1	24	2	4	3	3	4	3	3	5	3	3	31	5	3	4	4	3	4	4	3	3	2	4	4	3	4	4	4	4	4	3	3	4	2	2	4	4	4	4	4	4	2	4	4	4	4	2
696	1	1	24	2	2	2	2	4	1	4	4	3	2	24	4	4	4	3	2	4	3	2	4	2	4	3	2	4	2	4	3	4	3	2	4	3	4	4	2	4	4	4	4	4	4	4	3	3	2
697	1	1	22	2	1	2	1	1	1	1	3	2	1	13	4	4	4	4	4	3	4	4	1	3	4	4	4	4	3	4	4	4	4	4	4	4	4	4	4	5	5	4	4	4	5	5	5	4	4
698	1	1	27	2	2	2	2	5	2	2	2	2	2	21	1	4	4	4	4	1	4	4	4	2	4	4	4	4	4	4	4	4	4	4	4	5	4	1	4	4	4	4	4	4	4	4	4	4	4
699	1	1	28	2	2	2	2	2	2	2	1	2	2	17	4	4	4	4	4	2	4	5	5	4	5	5	4	4	5	5	5	5	4	5	4	4	5	2	4	5	5	5	5	3	4	5	4	5	5
700	1	1	21	2	1	3	1	2	1	1	1	1	1	12	1	1	1	1	1	1	1	1	1	1	1	1	1	1	1	1	1	2	1	1	1	1	1	1	1	1	1	1	1	1	1	1	1	1	1
701	1	1	29	2	2	1	2	3	1	2	2	2	1	16	5	4	3	5	4	2	3	5	4	3	4	4	4	5	4	3	3	3	4	4	3	4	4	4	4	5	4	4	3	4	4	4	4	3	3
702	1	1	19	2	2	1	1	3	1	1	4	3	1	17	4	4	3	3	2	4	3	3	3	1	3	3	3	3	3	3	4	3	4	3	4	3	3	4	3	3	3	3	3	3	3	3	2	3	3
703	1	1	25	2	1	2	1	1	1	1	1	2	1	11	4	5	4	4	4	4	4	4	1	4	4	4	4	4	4	4	2	4	4	4	4	4	4	4	4	4	4	4	4	4	4	4	4	4	3
704	1	1	19	2	1	1	1	2	1	1	1	1	1	10	1	1	1	1	1	1	1	1	1	1	1	1	1	1	1	1	1	1	1	1	1	1	1	1	1	1	1	1	1	1	1	1	1	1	1
705	1	1	22	2	3	3	2	6	3	4	4	3	3	31	5	5	4	4	4	4	5	4	2	4	4	4	4	4	4	4	4	4	4	4	4	4	4	4	4	4	4	4	4	4	4	4	4	4	4
706	1	1	27	2	3	3	3	4	3	4	4	4	3	31	4	4	4	4	4	4	4	4	4	4	4	4	4	4	4	4	4	4	4	4	4	4	4	4	4	4	4	4	4	4	4	4	4	4	4
707	1	1	21	2	2	4	1	6	1	1	1	1	1	18	1	4	4	4	4	4	4	4	4	4	4	4	4	4	4	4	4	4	4	4	4	4	4	4	4	4	4	4	3	4	4	3	4	2	2
708	1	1	29	2	2	2	1	5	1	1	1	1	1	15	1	2	2	2	2	3	4	4	3	2	2	2	2	2	1	1	1	2	2	1	1	1	1	2	1	3	3	3	3	2	2	2	1	2	2
709	1	1	26	2	1	2	2	2	2	1	6	2	2	20	4	4	4	4	4	4	4	4	3	4	4	4	3	4	4	4	4	4	4	4	4	4	4	4	4	4	4	4	4	4	4	4	4	4	4
710	1	1	25	2	2	2	2	5	2	2	1	3	2	21	3	3	4	4	4	4	4	4	4	4	3	4	3	3	3	3	5	5	3	4	4	4	4	4	4	4	3	3	3	3	3	5	3	3	3
711	1	1	16	2	2	2	2	5	1	2	6	3	1	24	1	3	1	4	5	1	3	3	1	3	4	5	5	3	5	3	5	2	5	3	5	5	5	5	4	5	5	5	5	5	3	5	3	3	5
712	1	1	34	1	2	4	2	3	3	2	4	3	3	26	4	4	4	4	4	4	4	4	2	4	4	4	4	4	4	4	3	4	4	4	4	4	4	5	4	4	4	4	4	4	4	5	4	4	4
713	1	1	43	1	3	4	2	6	3	3	1	2	3	27	3	3	2	4	4	4	3	4	4	2	4	4	4	4	4	3	4	2	4	4	4	4	4	4	4	4	4	4	4	4	4	4	4	4	4
714	1	1	20	2	1	1	1	6	1	1	1	1	1	14	1	1	1	1	1	3	3	3	3	3	3	3	3	4	3	3	3	3	3	3	3	3	3	3	3	3	3	3	3	3	3	3	3	3	3
715	1	1	22	2	2	3	1	3	2	1	5	3	2	22	4	4	4	4	3	4	3	3	2	2	4	4	4	4	2	3	4	4	3	4	3	4	3	4	4	4	4	4	4	2	4	4	4	4	4
716	1	1	28	2	3	4	3	3	2	4	4	3	2	28	4	4	4	4	4	4	4	4	4	4	4	4	4	4	4	4	4	4	4	4	4	4	4	4	4	4	4	4	4	4	4	4	4	4	4
717	1	1	25	2	3	3	2	6	2	4	5	3	2	30	3	4	4	2	3	3	4	2	4	2	5	4	2	4	4	3	3	4	3	2	5	2	1	3	4	4	3	4	4	3	4	3	3	2	4
718	1	1	36	2	3	1	2	2	2	3	1	3	3	20	3	4	4	4	4	1	4	3	5	4	4	5	3	4	4	4	4	4	4	4	5	4	4	4	4	4	4	4	3	3	4	4	5	4	4
719	1	1	35	2	2	2	2	3	1	2	4	2	1	19	4	4	4	4	4	2	4	4	4	3	4	4	4	4	4	4	4	4	4	4	4	4	4	4	4	4	4	4	4	2	4	4	4	4	4
720	1	1	20	2	2	4	2	3	1	3	5	3	2	25	3	3	4	2	2	4	2	2	1	2	4	3	2	3	4	3	4	4	2	3	4	2	1	3	4	4	2	4	3	3	3	4	4	3	3
721	1	1	37	1	2	2	2	2	2	2	3	2	3	20	2	4	4	4	4	4	4	4	2	2	2	3	3	2	3	2	4	4	4	4	4	4	4	4	4	4	4	4	4	4	4	4	4	4	4
722	1	1	23	2	3	4	3	3	2	3	4	4	2	28	3	3	3	3	4	4	3	3	4	3	4	3	3	3	4	4	4	4	4	4	3	3	3	4	4	3	3	3	4	3	4	4	3	3	3
723	1	1	20	2	2	2	1	5	2	2	5	3	1	23	1	3	3	4	3	3	2	4	2	3	4	4	5	4	4	3	4	4	3	4	4	4	4	4	3	4	3	4	4	3	4	4	4	3	3
724	1	1	35	1	2	3	2	5	2	2	2	3	1	22	3	3	4	3	3	4	2	3	2	3	3	3	3	4	2	4	4	4	3	4	3	3	3	4	4	4	4	4	4	4	4	4	3	3	3
725	1	1	25	2	2	2	1	1	2	1	4	2	2	17	1	1	2	2	2	4	3	4	1	3	2	2	2	2	2	1	1	2	2	3	4	4	4	5	4	4	4	4	4	3	3	2	1	1	1
726	1	1	23	2	2	2	1	3	1	3	1	2	1	16	4	1	2	1	1	2	3	1	4	2	4	4	4	2	4	3	3	4	3	4	4	5	2	5	5	4	5	5	4	2	5	5	5	5	5
727	1	1	18	1	1	1	1	6	1	1	1	1	3	16	4	4	4	3	3	3	3	3	3	3	3	3	3	2	3	3	3	3	3	3	3	3	3	3	3	3	3	3	3	3	3	3	3	3	3
728	1	1	26	1	2	2	3	4	2	3	4	3	3	26	4	4	1	4	4	2	4	4	4	4	4	4	4	4	4	4	4	4	4	4	4	4	4	4	4	4	4	4	4	4	5	5	5	4	3
729	1	1	51	2	2	2	2	4	2	3	1	3	2	21	4	5	4	5	5	3	5	5	5	5	5	5	5	5	4	5	5	5	5	5	5	5	5	5	5	5	5	5	5	5	5	5	5	5	5
730	1	1	26	2	1	2	2	4	2	1	5	3	2	22	4	4	4	4	4	4	4	4	4	4	4	4	4	4	4	4	4	4	4	4	4	4	4	4	4	4	4	4	4	4	4	4	4	4	4
731	1	1	21	2	2	3	2	3	3	3	4	3	2	25	4	4	3	4	4	5	3	2	1	3	5	4	4	4	5	3	4	4	5	3	4	5	3	4	4	3	5	5	4	4	3	4	5	3	3
732	1	1	45	2	2	2	3	3	1	3	4	2	3	23	3	3	3	4	4	3	4	3	4	3	4	3	4	4	4	4	4	4	3	4	4	4	4	3	4	4	4	4	4	3	4	4	4	4	3
733	1	1	25	2	1	1	2	2	1	1	1	2	1	12	1	4	4	4	3	4	3	3	4	2	4	3	4	2	2	3	4	4	2	4	2	4	4	4	4	4	2	4	2	2	3	2	2	2	4
734	1	1	29	2	1	1	1	6	1	1	1	1	1	14	4	4	4	4	4	4	4	4	4	4	4	4	4	4	4	4	4	4	4	4	4	4	4	4	4	4	4	4	4	4	4	4	4	4	4
735	1	1	24	2	1	2	1	4	1	2	2	2	2	17	4	4	4	4	4	4	4	4	4	4	4	4	4	4	4	4	4	4	4	4	4	4	4	4	4	4	4	4	4	4	4	4	4	4	4
736	1	1	54	2	2	2	2	2	2	2	2	2	2	18	3	4	4	4	4	3	4	4	3	4	4	4	4	4	4	3	4	4	3	4	4	4	3	4	4	4	3	4	4	3	4	4	4	3	4
737	1	1	26	2	2	3	2	6	2	3	5	2	2	27	4	4	4	4	3	4	4	3	4	3	4	4	4	4	4	4	4	4	4	4	4	4	4	5	5	4	4	4	4	2	4	4	4	4	4
738	1	1	22	2	2	2	2	4	1	3	2	2	1	19	2	3	4	3	2	2	2	4	1	3	4	3	2	3	2	4	4	2	2	1	1	2	3	2	3	3	4	4	2	3	3	4	3	3	3
739	1	1	27	2	2	2	2	2	1	2	2	2	1	16	3	4	3	4	4	2	4	4	4	3	4	4	4	4	4	4	4	4	4	4	3	4	4	4	4	4	4	4	4	4	4	4	4	4	4
740	1	1	25	2	3	3	2	4	2	4	2	3	2	25	1	4	3	4	4	2	4	3	3	3	3	4	4	4	4	4	4	3	3	4	3	4	4	4	4	4	3	3	4	2	3	4	4	3	4
741	1	1	29	1	3	2	3	4	2	3	2	3	3	25	4	3	2	4	3	4	4	2	3	3	3	3	5	4	4	4	5	3	2	3	2	4	5	4	4	5	4	3	3	4	4	4	4	3	2
742	1	1	21	2	1	1	1	1	1	1	1	2	1	10	1	1	1	1	1	1	1	1	2	1	1	3	4	4	4	3	4	4	4	4	4	4	4	4	4	4	4	4	4	4	4	4	4	4	4
743	1	1	29	1	2	2	1	3	1	2	5	2	1	19	3	3	3	3	3	3	3	3	3	3	3	3	3	3	3	3	3	3	3	3	3	3	3	4	4	2	3	3	3	3	3	3	3	3	3
744	1	1	29	2	2	3	1	3	1	3	4	3	1	21	4	5	3	3	3	5	5	3	4	3	4	3	3	4	4	4	4	5	4	4	4	4	4	5	5	4	4	4	4	3	4	4	4	5	5
745	1	1	37	2	1	2	1	3	1	1	4	2	1	16	4	4	4	4	3	3	2	3	2	3	3	4	4	4	3	4	3	2	3	4	4	4	3	2	4	4	4	3	3	4	4	4	4	4	3
746	1	1	52	2	2	1	4	3	3	4	3	3	2	25	3	2	2	2	2	2	3	2	2	2	4	2	2	2	2	2	2	2	3	3	2	3	2	3	3	3	2	2	2	4	3	4	3	3	3
747	1	1	25	2	1	1	1	1	1	1	1	1	1	9	5	4	5	5	5	2	5	5	1	3	4	4	5	5	4	5	4	4	5	4	4	5	5	5	5	5	5	5	5	5	5	5	5	5	5
748	1	1	38	2	2	2	1	2	2	2	2	3	1	17	4	4	3	3	4	3	3	3	2	3	3	3	4	3	4	3	3	3	3	4	3	3	3	3	3	3	3	3	3	3	3	3	3	3	3
749	1	1	29	2	2	3	1	3	3	3	5	3	3	26	3	4	4	4	4	4	4	3	3	4	4	4	4	4	4	4	3	4	4	4	4	4	4	4	4	4	3	4	4	4	4	4	4	4	4
750	1	1	33	2	1	1	2	2	1	1	2	2	1	13	1	1	1	2	4	2	2	3	1	1	4	2	2	3	1	4	2	2	2	4	2	2	4	2	4	4	2	4	4	2	4	4	4	2	2
751	1	1	25	2	3	2	2	3	2	3	3	3	2	23	4	3	3	4	4	3	3	4	2	4	3	3	4	3	4	4	4	3	3	4	4	4	4	4	3	3	3	3	3	3	3	3	3	3	3
752	1	1	19	2	2	3	1	3	2	2	3	3	2	21	4	4	4	4	4	4	4	4	4	4	4	4	4	4	4	4	4	4	4	4	4	4	4	4	4	4	4	4	4	4	4	4	4	4	4
753	1	1	45	2	2	2	2	3	2	2	4	3	3	23	3	3	3	3	3	3	3	3	4	3	4	3	3	3	3	3	3	3	3	3	3	3	3	3	3	3	3	3	3	3	3	3	3	3	3
754	1	1	23	2	2	3	2	2	3	2	1	2	3	20	4	4	4	5	5	1	3	4	3	3	4	4	4	3	4	4	4	5	4	5	5	4	4	4	4	4	4	4	4	2	3	4	4	4	4
755	1	1	25	2	1	1	2	3	1	1	2	2	1	14	4	4	4	4	4	2	4	4	4	4	4	4	4	4	4	4	2	4	4	5	5	5	4	4	5	5	4	5	5	2	5	5	5	5	5
756	1	1	35	1	3	3	2	5	1	4	2	4	2	26	2	3	2	4	4	4	4	4	4	3	3	3	3	3	3	4	3	4	5	5	2	3	2	2	5	5	3	4	2	2	4	4	4	4	4
757	1	1	35	2	3	2	1	5	1	4	4	3	2	25	2	2	2	2	2	2	2	2	2	2	2	2	2	2	2	2	2	2	2	2	2	2	2	2	2	2	2	2	2	2	2	2	2	2	2
758	1	1	37	1	3	3	3	6	3	4	5	2	2	31	4	4	3	4	4	4	4	4	2	4	4	4	5	4	4	4	4	5	2	4	4	4	4	3	4	4	4	4	4	3	4	4	5	4	4
759	1	1	30	1	3	6	3	6	3	5	6	6	3	41	4	3	1	3	5	4	3	5	4	4	4	4	4	4	3	3	3	3	3	4	4	4	4	4	3	4	4	4	4	4	4	4	4	4	4
760	1	1	26	1	3	2	3	4	2	1	5	2	2	24	3	3	3	3	3	3	3	3	3	3	3	3	3	3	3	3	3	3	3	3	3	3	3	3	3	3	3	3	3	3	3	3	3	3	3
761	1	1	38	2	4	3	3	3	3	4	4	4	3	31	3	4	3	4	3	3	3	3	3	3	3	3	3	3	3	3	2	2	3	3	3	3	3	4	4	3	3	3	3	4	4	4	4	4	4
762	1	1	27	2	2	6	2	1	1	1	5	2	1	21	4	4	4	4	4	4	4	4	4	4	4	4	4	4	4	4	4	4	4	4	4	4	4	4	4	4	4	4	4	4	4	4	4	4	4
763	1	1	26	2	3	3	2	4	3	4	4	3	2	28	3	3	4	3	3	1	3	3	3	3	3	2	2	3	2	2	2	2	2	2	2	2	3	3	3	3	4	4	5	5	5	2	2	3	3
764	1	1	24	2	1	2	2	1	1	2	5	2	1	17	3	3	3	4	4	3	4	4	4	4	4	4	5	5	5	5	4	4	4	4	4	4	4	4	4	4	4	4	4	4	4	3	4	4	3
765	1	1	18	2	2	6	3	4	2	2	2	3	2	26	2	4	2	2	4	2	2	2	2	2	4	2	3	3	4	3	2	4	4	3	4	4	3	4	4	2	4	4	4	4	4	4	4	4	4
766	1	1	22	2	1	2	1	1	1	2	4	3	1	16	4	4	4	4	3	4	4	4	4	3	4	4	4	4	4	4	4	4	4	4	4	4	3	4	4	3	4	4	4	2	4	4	4	4	3
767	1	1	26	2	2	2	2	3	2	2	3	3	2	21	4	4	4	4	4	3	2	2	3	2	4	4	4	4	4	4	3	4	4	4	4	4	4	4	4	4	4	4	4	2	4	4	4	4	4
768	1	1	21	2	1	1	1	6	1	1	1	1	1	14	1	3	3	3	3	2	1	1	1	1	1	1	2	2	1	3	2	2	2	2	2	2	2	2	2	2	2	2	2	2	2	2	2	2	2
769	1	1	29	1	1	3	1	1	2	1	1	3	2	15	4	5	4	5	5	2	2	4	4	4	4	4	4	5	5	4	4	4	4	4	4	4	4	4	5	5	4	4	4	4	4	5	4	4	4
770	1	1	30	1	2	3	2	4	1	2	2	3	2	21	4	4	3	4	4	4	4	4	4	4	4	4	4	4	4	4	4	4	4	4	4	4	4	4	4	4	4	4	4	4	4	4	4	4	4
771	1	1	26	2	2	2	1	2	1	1	1	2	1	13	5	5	4	4	2	2	2	4	4	4	4	4	4	4	2	4	4	4	4	4	4	4	4	4	4	5	4	4	4	4	2	4	4	4	4
772	1	1	43	2	2	3	1	2	1	1	5	3	1	19	4	4	3	4	4	4	5	4	2	2	3	4	4	4	2	4	4	5	4	3	3	4	2	5	1	1	2	5	1	4	3	5	4	3	5
773	1	1	29	1	2	6	1	4	1	2	3	3	1	23	1	1	1	1	1	1	1	1	1	1	1	1	1	1	1	1	1	1	1	1	1	1	1	1	1	1	1	1	1	1	1	1	1	1	1
774	1	1	22	2	2	3	2	3	2	2	4	2	2	22	4	3	2	4	3	4	2	3	4	3	4	3	4	3	4	3	4	4	4	3	2	4	3	4	4	3	3	4	3	2	3	3	2	3	3
775	1	1	21	2	2	3	2	3	3	3	4	3	2	25	2	1	2	3	4	4	4	2	2	4	3	2	1	1	2	4	4	5	4	2	4	5	5	1	2	4	4	4	4	2	1	4	4	1	1
776	1	1	25	2	2	3	2	3	2	1	4	3	3	23	2	3	3	5	4	4	4	4	4	4	3	3	4	4	4	3	4	4	4	4	4	4	4	3	4	3	3	3	4	3	4	4	3	3	2
777	1	1	16	2	2	3	2	4	2	3	4	2	3	25	1	4	3	3	3	4	3	3	3	4	3	4	1	2	4	2	3	3	4	3	2	3	4	2	4	4	2	3	5	3	4	3	2	3	2
778	1	1	17	2	2	2	2	6	3	1	1	2	2	21	4	4	4	5	4	3	4	4	4	4	4	4	4	4	4	4	4	4	4	4	4	4	4	5	5	4	4	4	4	2	4	4	4	4	4
779	1	1	23	2	4	3	3	3	1	3	1	2	2	22	3	3	3	3	3	3	3	3	3	4	4	4	4	3	3	3	3	3	2	3	3	3	3	4	3	4	3	3	3	3	2	3	3	4	4
780	1	1	40	1	1	1	1	1	1	1	1	1	1	9	1	4	1	2	2	2	2	4	4	2	4	4	2	2	4	4	2	2	2	4	4	2	2	4	4	4	4	4	2	2	2	4	2	2	2
781	1	1	36	2	2	3	1	4	2	3	2	3	1	21	4	4	3	2	4	4	3	4	3	4	4	3	2	4	4	4	3	2	2	3	3	4	3	4	4	4	4	4	4	4	4	4	4	4	4
782	1	1	24	2	2	3	2	2	2	1	6	2	2	22	1	4	3	4	3	4	4	3	3	3	4	2	4	4	4	4	2	4	2	4	3	4	4	4	4	4	3	4	4	2	3	3	2	4	3
783	1	1	30	1	2	1	1	1	1	1	1	2	1	11	1	3	2	2	5	1	3	4	4	3	4	4	2	3	4	4	3	4	3	4	3	2	4	3	4	4	3	4	3	4	4	4	4	4	4
784	1	1	24	2	2	3	3	4	3	3	6	4	3	31	4	3	4	4	1	4	2	4	3	2	4	4	4	4	2	4	4	4	4	4	4	4	3	5	5	3	3	5	4	4	5	5	4	4	3
785	1	1	59	1	2	3	2	2	2	3	2	3	2	21	3	4	4	4	4	3	4	4	4	2	4	4	4	4	4	4	4	4	2	4	4	4	4	4	4	4	2	4	4	4	4	4	3	4	4
786	1	1	26	2	2	2	3	3	2	5	2	3	2	24	4	4	4	4	5	2	3	4	2	2	4	4	4	4	4	4	4	4	4	5	4	4	4	4	4	4	5	5	4	4	5	5	5	5	4
787	1	1	27	1	2	3	2	3	1	2	4	3	2	22	2	4	4	4	4	3	4	4	2	3	4	4	4	4	4	4	2	3	2	4	5	4	4	3	4	4	4	4	4	2	3	4	4	3	3
788	1	1	27	1	2	6	2	3	2	2	5	2	1	25	2	3	2	3	4	2	3	3	3	2	2	4	5	4	4	4	4	4	5	4	2	1	4	2	2	4	2	4	3	3	3	3	3	3	3
789	1	1	23	2	2	2	2	3	2	2	2	2	2	19	4	3	3	4	4	3	3	3	2	2	4	3	4	3	4	4	3	3	4	4	3	4	4	4	4	3	4	4	4	3	4	4	4	3	4
790	1	1	27	2	2	3	3	3	2	3	3	3	2	24	4	4	3	4	4	4	2	4	2	4	4	2	2	3	4	4	4	2	4	4	2	2	4	4	4	4	4	4	4	3	4	3	4	4	4
791	1	1	20	2	2	3	1	6	1	2	1	1	1	18	1	1	1	1	1	1	1	1	1	1	1	1	1	1	1	1	1	1	1	1	1	1	1	1	1	1	1	1	1	1	1	1	1	1	1
792	1	1	18	2	2	2	1	6	2	3	5	3	1	25	3	2	2	2	3	2	3	2	2	4	2	4	4	4	3	2	3	4	3	4	2	3	3	4	3	2	3	4	4	3	3	3	2	2	3
793	1	1	29	1	2	2	1	2	1	2	5	2	1	18	2	4	2	4	2	2	2	4	2	4	4	4	3	4	4	4	4	3	2	3	4	4	4	4	4	4	1	4	4	4	4	4	3	3	4
794	1	1	32	2	2	3	1	1	2	1	1	1	2	14	2	3	4	4	5	3	3	4	2	3	3	4	4	3	4	5	4	5	4	5	4	5	5	4	5	5	4	4	4	3	3	4	4	4	4
795	1	1	52	2	3	2	2	4	2	3	3	3	2	24	4	4	4	4	4	4	4	4	4	4	4	4	4	4	4	4	4	4	4	4	4	4	4	4	4	4	4	4	4	4	4	4	4	4	4
796	1	1	32	2	2	2	1	3	1	2	5	2	1	19	4	4	5	5	5	2	2	4	4	4	4	4	4	4	4	4	4	5	4	4	4	4	4	3	3	4	4	4	4	3	4	4	4	4	4
797	1	1	24	2	1	1	1	1	1	1	5	1	1	13	1	1	1	1	1	1	1	1	1	1	1	1	1	1	1	1	1	1	1	1	1	1	1	1	1	1	1	1	1	1	1	1	1	1	1
798	1	1	18	2	2	2	3	4	3	2	4	3	3	26	3	4	2	4	3	3	3	4	4	4	4	3	4	4	4	4	3	4	3	4	3	4	4	4	4	4	3	4	4	3	4	4	4	4	4
799	1	1	24	1	1	1	1	1	1	1	1	1	1	9	4	4	4	4	4	4	4	4	4	4	4	4	4	4	4	4	4	4	4	4	4	4	4	4	4	4	4	4	4	4	4	4	4	4	4
800	1	1	21	2	2	4	2	4	2	3	3	2	2	24	3	3	3	3	3	3	3	3	3	3	3	3	3	3	3	3	3	3	3	3	3	3	3	3	3	3	3	3	3	3	3	3	3	3	3
801	1	1	21	2	2	3	2	2	2	2	5	2	1	21	2	3	2	3	3	3	2	4	2	2	2	3	4	3	3	3	2	3	3	2	4	2	3	4	2	3	4	2	3	3	3	3	3	4	2
802	1	1	32	2	2	2	1	5	2	2	1	3	2	20	1	4	4	4	4	4	4	4	2	4	4	4	5	4	4	4	4	4	4	4	4	4	4	4	4	4	4	4	4	4	4	4	4	4	4
803	1	1	25	2	3	4	4	5	3	5	4	3	3	34	3	3	3	5	4	4	4	3	3	1	1	2	2	1	5	4	3	4	3	3	5	3	2	5	2	3	3	3	2	2	1	3	3	3	3
804	1	1	27	2	1	2	1	2	1	1	2	2	1	13	4	4	3	4	4	2	2	3	2	3	3	3	5	4	5	3	5	2	5	3	3	5	3	3	4	4	4	4	4	3	2	3	5	3	4
805	1	1	22	2	3	4	3	5	3	4	4	3	3	32	4	4	3	4	4	4	4	3	4	4	4	3	4	4	4	4	4	4	3	4	4	4	4	4	4	4	2	4	4	4	4	4	4	4	3
806	1	1	17	2	1	2	3	3	2	2	2	2	2	19	4	4	3	4	4	2	3	2	3	3	4	4	4	4	4	4	3	4	2	5	4	4	4	3	4	3	3	4	4	2	3	3	4	4	4
807	1	1	35	2	2	2	1	5	1	2	1	1	1	16	4	4	4	4	4	2	4	4	4	2	4	4	4	4	4	4	4	4	4	4	4	4	4	4	4	4	4	4	4	2	4	4	4	4	4
808	1	1	24	2	2	3	2	3	2	3	4	3	3	25	3	4	4	4	4	3	4	3	4	4	4	4	4	4	4	4	4	5	5	4	5	4	4	4	5	4	4	4	4	3	3	3	4	3	3
809	1	1	19	2	2	2	2	2	1	2	2	2	1	16	3	2	4	3	3	4	3	3	3	3	3	3	3	3	3	3	3	3	3	3	3	3	3	3	3	4	4	4	4	3	3	4	4	4	4
810	1	1	27	2	2	3	3	3	2	2	3	3	1	22	2	4	5	3	3	4	4	4	2	3	4	4	2	4	4	3	4	3	3	4	4	4	3	4	4	2	2	1	3	3	4	4	4	4	3
811	1	1	39	1	3	3	2	4	2	5	3	3	3	28	4	4	4	4	4	3	4	3	2	4	4	4	4	4	4	4	4	4	4	4	4	4	4	4	4	4	4	4	4	4	4	4	4	4	4
812	1	1	22	2	3	2	3	4	2	3	5	3	3	28	3	3	2	3	2	5	3	2	4	4	3	2	3	4	3	3	2	2	4	3	2	4	3	3	3	4	5	3	3	3	4	3	3	3	2
813	1	1	18	2	2	3	3	3	2	3	5	3	3	27	4	2	4	4	4	4	2	2	2	4	2	4	4	4	4	4	4	2	4	3	4	4	4	4	4	4	4	4	4	3	3	4	4	2	3
814	1	1	23	2	1	2	1	1	1	1	1	2	1	11	5	4	5	5	5	5	5	5	3	5	5	5	5	5	5	5	5	5	5	5	5	5	5	5	5	5	5	5	5	5	5	5	5	5	5
815	1	1	40	2	2	3	2	4	2	3	3	2	1	22	1	4	4	4	4	4	3	4	2	4	4	4	4	4	4	4	4	2	4	4	4	4	4	4	4	4	4	4	4	4	4	4	4	2	4
816	1	1	50	2	2	2	2	5	1	2	4	2	1	21	3	3	3	3	2	3	2	4	2	2	4	2	2	2	4	4	3	2	2	4	2	2	2	4	4	4	2	4	4	4	4	4	2	4	4
817	1	1	25	2	2	3	1	2	2	2	2	2	2	18	3	3	3	3	3	3	4	4	4	3	4	3	4	4	4	3	3	4	3	4	3	4	4	4	4	4	4	4	4	3	4	4	4	4	4
818	1	1	26	2	2	2	1	5	1	2	6	2	1	22	4	4	4	4	4	4	4	4	4	4	4	4	4	4	4	4	4	4	4	4	4	4	4	4	4	4	4	4	4	4	4	4	4	4	4
819	1	1	27	2	1	2	1	2	2	2	5	2	2	19	3	3	4	4	4	3	4	3	2	3	4	4	4	4	4	4	4	4	4	4	4	4	4	4	4	4	4	4	4	4	4	4	4	3	4
820	1	1	29	2	2	3	1	3	1	2	2	3	1	18	4	5	2	4	5	2	4	5	1	4	4	1	5	4	4	4	4	4	4	5	4	4	4	4	4	3	2	4	4	2	4	4	4	4	4
821	1	1	24	1	2	2	2	6	2	2	5	3	2	26	4	4	4	4	4	3	3	3	2	2	3	4	4	3	4	3	4	3	4	4	4	4	3	5	5	4	4	4	4	4	4	4	3	3	3
822	1	1	24	2	3	2	2	5	3	2	2	2	3	24	4	4	4	4	4	2	4	4	4	3	5	3	1	3	3	3	4	4	4	4	4	4	4	4	4	4	4	4	4	4	4	4	4	4	4
823	1	1	33	2	1	2	1	1	2	1	5	2	2	17	4	4	4	5	5	2	4	4	2	4	4	4	5	4	4	3	5	4	3	5	4	5	4	5	4	5	3	3	4	2	5	4	4	3	5
824	1	1	38	2	2	3	3	2	2	2	5	3	2	24	3	4	3	2	4	2	4	1	1	3	2	3	3	3	3	4	2	4	4	4	4	3	4	4	4	4	3	4	4	4	3	4	3	4	4
825	1	1	27	1	2	3	2	3	2	2	4	2	2	22	5	5	5	5	5	4	5	5	5	4	5	5	5	5	5	4	5	5	5	5	5	5	4	5	5	5	5	5	5	4	5	5	5	5	4
826	1	1	25	2	1	2	2	4	1	3	3	2	1	19	1	1	3	3	3	3	3	3	3	3	3	3	1	3	3	3	3	3	3	3	3	3	3	3	3	3	3	3	3	3	3	3	3	3	3
827	1	1	22	2	2	5	1	2	1	1	1	2	1	16	4	4	4	4	4	4	4	4	4	4	4	4	4	4	5	4	4	4	4	4	4	4	4	4	4	4	4	4	4	4	4	4	4	4	4
828	1	1	26	1	1	1	1	2	1	1	1	1	1	10	4	4	4	4	4	1	4	4	3	4	4	4	4	4	3	4	4	4	4	4	4	4	2	4	5	5	4	5	4	2	5	5	5	5	4
829	1	1	32	2	1	2	2	2	2	2	4	2	2	19	4	4	4	3	4	2	4	4	4	4	5	4	4	4	4	4	4	4	5	4	4	4	4	4	4	4	4	4	4	4	4	4	4	4	4
830	1	1	46	1	2	1	1	5	1	2	2	3	3	20	4	4	4	5	4	4	4	4	4	4	4	4	4	4	4	4	4	4	3	4	4	4	4	4	4	4	4	4	4	4	4	4	4	4	4
831	1	1	22	2	1	1	3	6	1	1	1	2	1	17	3	3	4	5	4	4	4	2	2	3	2	5	4	3	4	3	2	4	3	5	4	4	4	4	4	4	3	3	3	4	4	4	4	4	3
832	1	1	29	1	1	1	1	1	1	1	1	1	1	9	2	3	2	3	2	3	1	3	1	2	2	2	2	5	4	3	3	2	1	2	2	1	2	3	2	2	2	2	2	1	3	2	3	2	2
833	1	1	27	2	1	2	1	2	1	2	1	1	1	12	3	2	1	5	5	2	2	4	5	3	2	2	5	4	2	5	1	1	4	4	2	5	4	5	5	5	3	3	3	2	4	4	4	4	4
834	1	1	25	2	1	3	1	1	1	1	1	1	1	11	2	2	2	4	4	4	4	4	4	4	4	4	4	4	4	4	4	4	4	4	4	5	4	4	4	4	4	4	4	4	4	4	4	4	4
835	1	1	33	2	1	3	3	2	2	2	4	4	3	24	4	4	4	4	1	4	4	4	4	4	4	4	4	4	4	4	4	5	4	4	5	5	4	4	4	4	4	4	4	4	4	4	5	4	4
836	1	1	21	2	1	1	2	1	1	1	4	2	1	14	4	4	4	4	4	4	4	4	3	4	4	4	4	3	4	4	4	4	4	4	4	4	5	3	4	4	3	4	5	4	4	5	4	5	4
837	1	1	38	1	3	3	3	5	1	3	4	3	3	28	2	2	2	2	2	2	3	3	2	2	2	2	3	3	3	3	3	3	2	3	3	3	3	3	2	2	2	1	1	1	2	2	3	3	2
838	1	1	18	2	2	3	1	4	1	3	4	2	1	21	4	4	4	4	4	4	4	4	4	4	4	4	5	4	4	4	5	4	4	4	5	4	4	4	5	4	4	4	4	4	4	4	4	4	4
839	1	1	24	2	2	3	3	4	3	3	5	3	3	29	5	3	4	5	4	3	3	4	4	3	4	4	5	4	4	4	3	4	4	3	5	5	3	4	4	5	3	4	4	3	4	4	4	2	3
840	1	1	21	2	2	3	2	3	2	3	1	3	2	21	4	4	3	4	4	2	4	4	2	3	4	5	5	4	4	4	4	4	5	4	4	4	4	4	4	4	4	4	4	2	4	4	4	4	4
841	1	1	26	2	2	2	1	3	1	3	2	2	1	17	3	4	3	4	2	4	3	2	3	3	4	4	4	3	2	3	2	4	4	2	3	4	2	4	3	4	4	3	3	3	3	3	3	3	2
842	1	1	25	2	2	2	2	4	2	2	5	3	2	24	3	2	1	4	4	4	3	4	3	4	4	4	3	3	4	2	4	4	4	5	5	5	5	5	5	5	5	5	5	5	4	3	4	3	5
843	1	1	26	1	3	3	1	5	2	4	2	3	2	25	3	2	3	1	1	1	2	3	1	2	2	1	2	1	1	2	2	2	2	1	2	2	2	1	2	2	1	3	2	1	1	2	2	2	1
844	1	1	32	1	2	2	3	2	2	2	5	3	2	23	4	4	4	4	3	3	4	4	4	5	4	4	4	4	4	4	5	4	4	4	3	4	4	4	4	4	4	5	4	4	4	4	4	4	4
845	1	1	19	2	2	3	1	4	2	2	4	3	2	23	4	4	3	4	3	4	4	3	4	3	4	4	4	3	3	4	4	4	4	4	4	4	4	4	4	4	3	4	4	4	4	4	4	4	3
846	1	1	28	2	2	2	2	4	2	3	3	3	1	22	3	3	3	3	3	3	3	3	3	3	3	3	3	3	3	3	3	3	3	3	3	3	3	3	3	3	3	3	3	3	3	3	3	3	3
847	1	1	20	2	1	1	2	2	1	1	1	2	2	13	3	3	3	3	3	3	3	3	3	3	3	3	3	3	3	3	3	3	3	3	3	3	3	3	3	3	3	3	3	3	3	3	3	3	3
848	1	1	35	2	2	2	1	3	1	1	1	2	1	14	5	5	4	5	5	3	4	3	3	3	4	4	4	4	4	4	4	4	4	4	4	4	4	4	4	4	4	4	4	4	4	4	4	4	4
849	1	1	22	2	2	3	1	4	2	3	2	2	1	20	3	2	3	3	4	4	3	4	3	3	2	3	3	3	4	2	4	3	2	3	2	4	3	4	3	3	3	3	3	3	3	3	3	3	2
850	1	1	53	2	2	5	2	5	2	2	2	2	1	23	1	4	4	2	4	4	4	4	2	4	4	4	2	4	4	4	4	5	4	5	5	4	4	5	5	5	5	5	5	5	5	4	4	5	5
851	1	1	46	2	3	3	3	5	3	3	4	4	2	30	3	5	4	5	5	3	4	4	4	4	5	5	4	5	4	4	5	4	4	5	4	4	4	4	4	5	3	4	4	4	4	5	4	3	3
852	1	1	28	2	1	2	2	2	1	1	1	2	2	14	3	1	2	4	5	1	3	4	1	4	1	3	2	4	3	3	2	1	5	4	4	3	4	5	2	4	5	4	3	4	5	3	5	4	2
853	1	1	26	1	2	3	2	4	3	3	4	3	1	25	3	4	3	3	3	3	3	3	3	3	3	3	3	3	3	3	3	3	3	3	3	3	3	3	3	3	3	3	3	3	3	3	3	3	3
854	1	1	28	2	2	2	2	2	2	1	5	2	2	20	5	5	5	4	5	2	4	5	4	5	5	4	4	4	4	5	4	4	5	5	5	5	4	4	5	5	5	5	5	5	5	5	5	5	4
855	1	1	19	2	2	2	1	3	1	3	5	2	1	20	3	4	4	4	4	2	3	4	4	3	4	4	4	4	3	4	3	3	3	3	3	3	3	4	4	3	3	4	4	4	4	4	3	4	4
856	1	1	30	2	2	4	2	4	2	3	3	3	2	25	1	1	1	1	1	1	1	1	1	1	1	1	1	1	1	1	1	1	1	1	1	1	1	1	1	1	1	1	1	1	1	1	1	1	1
857	1	1	24	2	2	3	3	3	2	2	4	3	2	24	4	4	3	4	4	2	4	4	2	3	4	4	4	3	4	4	4	4	4	4	4	4	3	4	4	4	4	4	3	4	4	4	4	4	4
858	1	1	25	2	2	3	2	3	1	2	4	3	1	21	4	4	4	4	4	4	4	4	3	3	3	3	4	4	4	3	4	3	3	3	3	4	3	4	4	4	4	4	4	3	4	4	4	3	3
859	1	1	26	2	3	3	3	3	3	4	4	3	3	29	4	4	4	4	4	4	4	4	4	4	4	4	4	4	4	4	4	4	4	4	4	4	4	4	4	4	4	4	4	4	4	4	4	4	4
860	1	1	19	2	2	3	2	4	2	3	2	3	2	23	3	4	4	4	3	2	2	3	4	3	4	4	4	4	4	4	4	4	4	4	4	4	4	3	4	4	4	4	4	4	4	3	4	4	3
861	1	1	25	1	3	3	3	3	2	2	1	3	1	21	4	4	4	4	4	4	4	4	4	4	4	4	4	4	4	4	4	4	4	4	4	4	4	4	4	4	4	4	4	4	4	4	4	4	4
862	1	1	27	2	2	2	1	2	2	2	3	2	2	18	4	4	4	4	4	5	2	2	2	2	4	4	4	2	2	4	4	4	4	4	3	4	4	4	4	4	4	4	4	3	4	4	4	4	3
863	1	1	48	2	1	1	1	2	1	1	5	2	1	15	1	3	4	3	4	2	3	4	2	2	2	1	4	4	4	1	1	2	2	2	2	2	2	2	4	4	4	4	4	2	4	4	2	4	4
864	1	1	20	2	1	3	2	2	2	2	3	2	2	19	4	4	3	4	3	4	3	3	2	2	3	2	3	4	3	4	5	4	4	5	3	3	5	4	5	5	3	4	4	2	4	5	3	3	3
865	1	1	26	2	2	3	3	4	3	3	5	3	2	28	2	2	2	2	2	2	2	2	2	2	2	2	2	2	2	2	2	2	2	2	2	2	2	2	2	2	2	2	2	2	2	2	2	2	2
866	1	1	46	2	2	2	1	3	2	3	1	2	2	18	3	4	4	4	4	3	4	4	4	3	4	4	4	4	4	3	3	4	4	4	4	4	4	4	4	4	4	4	4	4	4	4	4	4	4
867	1	1	72	2	1	2	2	3	2	2	2	5	3	22	2	2	4	2	1	2	1	2	2	2	3	3	2	2	3	3	1	1	1	2	2	2	2	3	4	2	2	2	3	3	3	1	2	3	3
868	1	1	63	2	3	3	2	4	3	4	4	3	2	28	4	4	4	4	4	4	4	4	4	4	4	4	4	5	4	4	4	4	4	4	4	4	4	4	4	4	4	4	4	4	5	4	4	4	4
869	1	1	25	2	2	2	1	4	2	2	3	2	1	19	3	3	3	4	4	2	4	3	3	3	4	3	4	3	4	4	3	3	3	4	4	4	4	4	4	3	3	3	3	3	4	4	4	4	4
870	1	1	36	2	2	2	1	3	2	2	1	3	3	19	4	4	4	4	4	4	4	4	4	4	4	4	4	4	4	4	4	4	4	4	4	4	4	4	4	4	4	4	4	4	4	4	4	4	4
871	1	1	20	2	2	2	2	6	1	3	5	3	2	26	4	3	4	4	4	4	1	4	4	2	4	4	4	4	4	3	4	2	4	4	4	4	2	4	4	4	4	2	4	2	4	4	5	1	4
872	1	1	36	2	2	1	3	2	2	2	2	2	2	18	4	4	4	4	4	4	4	4	4	4	4	4	4	4	4	4	4	4	4	4	4	4	4	4	4	4	4	4	4	4	4	4	4	4	4
873	1	1	29	2	2	2	2	2	1	2	5	2	1	19	3	4	4	5	4	4	4	4	4	4	4	4	4	4	4	4	4	4	4	4	4	4	4	5	4	4	4	4	4	4	4	4	4	4	4
874	1	1	23	2	3	3	2	4	3	3	4	3	2	27	3	3	3	3	3	3	3	3	1	2	2	3	2	2	2	3	3	3	3	4	2	2	3	3	4	4	4	4	4	2	4	3	3	3	3
875	1	1	29	2	1	1	1	1	1	1	4	1	1	12	3	4	4	4	4	4	4	4	4	4	4	4	4	4	4	4	4	4	4	4	4	4	4	4	4	4	4	4	4	4	4	4	4	4	4
876	1	1	24	1	1	2	2	2	3	2	5	3	1	21	3	3	3	3	3	3	3	3	3	3	3	4	3	3	2	3	3	3	3	3	3	3	3	3	3	3	3	3	3	3	3	3	3	3	3
877	1	1	20	2	2	2	1	2	1	3	3	3	1	18	4	4	4	4	4	2	3	4	3	3	4	4	4	3	4	3	4	4	4	4	4	4	3	3	4	4	4	4	4	2	4	4	4	4	3
878	1	1	26	2	1	3	2	1	3	1	1	2	2	16	4	4	4	4	4	3	4	4	4	3	4	4	4	4	4	4	4	4	4	4	5	4	4	4	4	3	3	4	4	4	4	4	4	3	4
879	1	1	37	2	2	2	2	2	1	2	3	2	1	17	3	3	3	4	3	4	3	3	3	3	3	3	3	3	3	3	3	3	3	3	3	3	3	3	3	3	3	3	3	3	3	3	3	3	3
880	1	1	20	2	2	3	2	4	3	3	5	3	3	28	4	3	4	4	4	5	2	3	1	3	3	4	3	4	4	3	4	2	4	3	3	3	2	5	4	4	4	4	4	2	3	4	4	3	4
881	1	1	24	2	2	4	1	3	2	3	2	3	2	22	3	3	3	4	4	2	2	3	2	4	4	4	5	3	4	3	4	4	4	4	5	4	4	5	4	5	4	5	4	4	4	4	4	4	4
882	1	1	56	2	3	3	3	2	4	4	6	6	3	34	4	3	4	4	4	5	5	5	5	5	3	4	5	5	3	2	2	3	2	3	3	3	3	4	5	4	3	3	3	3	4	5	4	4	5
883	1	1	27	2	2	2	2	3	2	2	5	3	2	23	4	4	4	4	4	2	4	3	4	3	4	4	4	3	4	3	4	4	3	4	4	4	4	4	3	4	2	4	4	2	4	4	4	4	3
884	1	1	28	2	2	2	1	2	1	3	3	3	1	18	4	4	4	4	4	2	3	4	3	3	4	4	4	3	4	4	4	4	4	4	4	4	4	2	4	3	4	4	4	2	4	4	4	4	4
885	1	1	50	2	2	2	2	2	1	2	2	1	1	15	2	4	3	3	3	3	2	2	2	2	4	2	2	3	2	2	3	3	4	4	3	2	4	2	2	3	2	4	4	4	4	4	4	4	4
886	1	1	37	2	1	1	1	2	1	3	1	1	1	12	4	4	4	4	4	1	2	3	2	4	4	4	3	4	4	4	4	4	4	4	4	2	4	4	4	4	4	5	5	2	4	4	4	5	4
887	1	1	23	2	2	6	3	2	3	2	2	3	1	24	5	4	4	5	4	4	4	2	2	2	4	4	4	4	4	4	4	2	4	4	4	4	4	4	4	4	4	4	4	2	4	4	4	4	4
888	1	1	42	2	2	2	1	2	1	1	1	2	1	13	4	5	4	4	5	4	4	4	4	4	4	4	5	5	5	5	5	5	5	5	5	5	5	5	5	5	5	5	5	3	5	5	5	5	5
889	1	1	29	2	2	1	4	2	1	3	5	2	2	22	1	3	4	3	4	4	2	3	4	3	4	4	2	3	2	3	4	4	2	4	4	3	4	4	4	4	2	2	4	3	4	4	4	4	3
890	1	1	31	2	3	3	2	3	1	4	4	3	1	24	3	4	3	3	4	3	2	4	2	2	1	3	1	3	4	2	4	1	3	4	3	3	1	4	4	4	2	4	3	2	3	2	2	4	2
891	1	1	29	1	2	4	3	5	3	2	4	3	3	29	4	4	4	4	4	4	4	4	4	2	4	4	4	4	4	4	4	4	4	4	4	4	4	4	4	4	4	4	4	3	4	4	4	4	4
892	1	1	26	1	2	2	2	4	2	2	4	3	2	23	4	2	4	4	4	4	3	3	2	3	4	4	4	3	4	4	3	2	4	2	4	4	5	5	4	3	3	3	4	3	3	4	4	2	2
893	1	1	28	2	1	2	1	2	2	1	3	2	2	16	2	3	3	3	3	2	2	2	2	2	2	3	4	4	4	4	4	4	4	4	4	4	4	4	4	4	4	4	4	4	4	5	5	5	5
894	1	1	20	2	1	5	1	6	3	5	5	3	3	32	4	4	4	4	4	2	2	4	3	2	4	4	4	4	4	4	4	4	4	2	4	4	3	4	4	4	4	4	4	3	3	4	4	4	3
895	1	1	19	2	1	1	3	3	2	1	6	3	1	21	4	4	4	4	4	4	4	4	4	3	4	4	4	4	3	4	4	4	4	4	4	4	4	4	4	4	4	4	4	3	3	4	4	4	4
896	1	1	20	2	1	2	4	3	2	1	4	2	2	21	3	3	4	3	3	4	3	3	3	4	4	2	4	3	4	4	4	3	4	4	4	3	3	3	4	4	3	3	4	3	4	3	3	3	3
897	1	1	28	1	1	2	1	1	1	1	6	3	1	17	4	4	3	5	3	4	4	3	3	3	4	4	4	4	2	2	3	5	4	4	4	5	4	4	4	4	4	4	4	2	3	3	4	4	3
898	1	1	43	2	2	2	1	1	1	1	1	2	1	12	4	4	4	4	4	4	4	2	2	4	4	4	5	4	5	4	4	2	4	4	5	5	4	4	4	5	4	4	4	4	4	4	4	4	4
899	1	1	26	2	3	2	2	5	1	4	5	3	2	27	2	3	3	3	2	2	3	3	4	2	3	3	3	3	3	3	2	3	3	3	3	3	3	3	3	3	3	3	2	2	2	2	3	2	3
900	1	1	23	2	1	6	1	2	1	1	4	1	1	18	3	3	3	4	4	4	4	2	5	3	4	4	5	5	5	5	3	4	5	5	5	5	4	4	4	4	3	4	5	4	4	4	4	4	4
901	1	1	31	2	2	2	2	2	2	2	1	2	1	16	4	4	4	4	4	4	4	4	4	4	4	4	4	4	4	4	4	4	4	4	4	4	4	4	4	4	4	4	4	4	4	4	4	4	4
902	1	1	24	1	2	2	1	2	1	2	3	3	1	17	2	4	3	4	4	3	3	4	3	4	4	2	4	4	4	4	4	4	2	4	4	4	4	4	4	5	2	4	4	4	4	4	3	4	3
903	1	1	23	2	3	2	2	3	2	2	2	2	2	20	2	4	3	4	4	2	3	4	2	2	2	2	3	3	4	4	4	4	2	4	3	4	2	4	4	4	2	4	4	2	4	4	3	3	3
904	1	1	20	2	2	3	3	4	3	2	5	3	3	28	4	4	4	4	4	4	4	3	4	4	4	4	4	3	3	4	4	4	4	4	4	4	3	4	4	4	4	4	4	3	4	4	4	4	4
905	1	1	21	2	1	1	1	1	1	1	1	1	1	9	4	4	4	4	4	2	4	4	4	4	4	4	4	4	4	4	4	4	4	4	4	4	3	3	4	4	4	4	4	3	3	3	3	3	4
906	1	1	21	2	3	2	2	4	3	2	5	4	3	28	4	4	3	3	4	2	3	4	2	3	4	4	3	4	4	5	4	3	3	3	3	3	4	4	4	4	3	4	4	2	2	4	4	4	3
907	1	1	31	1	3	3	2	5	2	4	4	4	2	29	3	3	2	3	4	4	2	3	2	3	4	3	3	3	3	3	3	3	2	4	3	3	3	4	4	3	3	4	4	4	4	4	3	3	3
908	1	1	28	2	1	1	1	2	1	3	2	2	1	14	4	4	4	4	2	4	2	2	5	4	4	4	4	4	4	4	2	4	4	2	4	4	3	4	4	4	2	4	4	2	4	4	4	5	4
909	1	1	30	2	2	2	2	4	1	3	3	3	1	21	4	3	4	2	4	2	3	4	4	3	2	4	3	4	4	4	4	4	4	3	3	3	3	3	3	3	3	3	3	3	4	4	3	3	3
910	1	1	20	2	3	3	2	3	2	3	3	3	2	24	3	3	3	3	3	3	3	3	3	2	3	3	4	3	3	3	4	4	2	2	2	2	2	4	2	2	2	2	3	3	3	3	3	3	3
911	1	1	39	1	3	3	2	2	1	3	4	3	2	23	3	3	3	4	3	3	3	4	4	3	3	3	4	3	4	3	4	4	3	3	3	4	3	3	4	4	4	3	3	2	4	4	4	3	3
912	1	1	21	2	2	2	2	2	3	2	5	3	2	23	4	4	4	4	4	4	4	4	4	4	4	4	4	4	4	4	4	4	4	4	4	4	4	4	4	4	4	4	4	4	4	4	4	4	4
913	1	1	25	2	2	3	2	4	2	3	4	3	2	25	3	4	4	3	4	4	3	3	4	3	4	3	3	3	4	3	3	5	4	4	4	4	4	4	4	4	4	4	4	4	3	4	4	3	4
914	1	1	33	1	2	3	3	2	2	2	5	3	2	24	4	4	4	4	4	4	4	4	2	3	4	4	4	4	4	4	4	4	4	4	4	4	4	4	4	4	4	4	4	4	4	4	4	4	4
915	1	1	19	2	2	1	1	2	1	1	1	2	1	12	3	4	4	4	4	2	2	4	4	3	4	4	4	3	4	4	4	4	3	4	4	4	3	4	4	5	3	4	3	2	3	4	4	2	3
916	1	1	17	2	3	4	1	5	2	3	4	3	2	27	4	3	4	4	3	4	2	2	2	4	3	3	4	3	3	4	3	2	2	2	2	4	3	4	4	4	2	4	3	2	4	3	2	2	3
917	1	1	26	2	1	1	1	2	1	1	1	2	1	11	3	4	3	2	2	5	2	2	2	2	2	2	2	2	2	4	2	2	2	2	2	2	4	5	4	2	2	2	2	2	2	4	2	4	2
918	1	1	38	2	3	1	3	2	2	2	5	3	2	23	4	4	4	5	4	4	5	5	4	4	4	4	4	4	5	4	5	4	5	5	5	5	4	4	4	5	4	4	4	4	4	5	5	5	4
919	1	1	24	2	2	2	2	4	2	2	2	2	2	20	3	3	4	4	3	4	4	3	4	3	4	3	4	4	4	5	4	4	2	4	3	4	4	4	4	4	4	4	4	4	4	4	4	4	3
920	1	1	63	2	2	3	2	2	2	2	2	3	1	19	1	3	3	3	3	3	3	3	3	4	4	4	4	4	2	3	4	4	4	4	4	4	4	4	4	4	4	4	4	4	4	4	4	4	4
921	1	1	28	2	1	1	1	1	1	1	1	1	1	9	1	1	1	1	1	1	1	1	1	1	1	1	3	1	1	1	1	1	1	1	1	1	1	1	1	1	1	1	1	1	1	1	1	1	1
922	1	1	20	2	2	3	4	5	2	2	2	2	2	24	4	3	4	2	2	2	2	4	2	2	4	4	2	3	4	4	4	4	4	4	4	2	4	4	4	4	4	4	4	2	4	4	4	3	3
923	1	1	58	2	1	2	1	2	3	2	2	1	1	15	4	2	4	4	5	5	3	2	4	2	4	4	1	2	4	4	4	2	4	4	4	2	2	4	4	4	2	4	3	4	4	2	4	2	3
924	1	1	24	2	1	2	1	2	2	1	2	2	1	14	3	5	5	4	5	3	5	4	5	4	5	5	4	4	4	3	3	5	5	5	5	4	4	4	4	4	4	4	4	3	4	4	4	4	4
925	1	1	32	2	1	2	1	1	1	1	1	2	1	11	4	4	4	5	5	2	4	4	2	4	4	4	5	4	4	5	5	5	5	5	5	5	5	5	5	5	5	5	5	5	5	5	5	5	5
926	1	1	20	2	2	3	1	3	2	1	5	2	2	21	4	4	5	3	4	5	2	3	4	2	4	5	3	3	2	5	5	4	4	5	5	3	4	5	4	4	2	4	3	1	2	5	4	4	3
927	1	1	23	2	3	3	2	3	3	2	3	2	3	24	3	4	3	4	4	2	3	3	3	3	3	3	3	3	3	3	3	3	3	3	3	3	3	3	3	3	3	3	3	3	3	3	3	3	3
928	1	1	39	1	2	1	1	2	1	1	1	3	2	14	2	4	3	4	4	2	3	4	4	4	4	4	4	4	4	4	4	4	4	3	3	4	4	3	4	4	4	4	4	2	4	4	4	4	4
929	1	1	21	2	2	2	3	5	2	2	2	2	2	22	3	4	4	4	4	3	3	3	3	3	4	4	4	4	4	5	1	4	4	4	4	4	4	4	4	4	4	4	4	4	4	4	4	4	4
930	1	1	25	2	3	2	2	3	2	1	1	2	2	18	4	5	5	5	5	2	2	4	4	2	4	4	5	3	5	5	5	5	3	5	5	5	3	5	2	4	4	4	4	2	4	4	4	4	4
931	1	1	27	2	1	3	1	2	2	1	5	2	1	18	4	4	4	4	4	2	4	4	4	4	4	4	3	4	4	4	3	4	4	4	4	4	4	4	4	4	4	4	4	4	4	4	4	4	4
932	1	1	21	2	2	1	3	1	3	1	5	4	3	23	4	4	4	4	4	5	2	2	2	4	2	4	5	3	4	4	5	2	5	4	4	5	4	2	4	5	4	4	5	2	1	4	4	2	4
933	1	1	22	2	4	2	3	6	3	1	1	5	2	27	3	3	2	2	2	3	3	3	3	5	5	5	4	4	2	4	3	3	4	2	3	2	3	3	3	3	3	3	3	1	2	3	2	4	2
934	1	1	18	2	1	2	2	3	1	2	2	2	1	16	2	2	2	2	2	2	2	2	2	2	2	2	2	2	2	2	2	2	2	1	2	2	2	2	2	2	2	2	2	2	2	2	2	2	2
935	1	1	19	2	2	5	2	2	2	2	5	3	2	25	5	4	1	5	4	1	4	5	1	1	5	4	5	4	3	4	4	1	4	4	1	5	4	4	4	4	4	4	4	2	4	4	4	2	2
936	1	1	25	1	1	1	2	5	1	2	2	1	1	16	3	3	2	3	3	2	3	3	3	2	2	3	2	3	3	2	3	3	1	3	2	1	2	3	3	3	3	3	2	2	3	3	3	4	2
937	1	1	22	2	3	2	1	5	2	2	5	3	1	24	1	4	2	4	4	4	4	4	2	4	2	4	4	4	4	4	4	4	4	4	4	4	4	4	4	4	4	4	4	4	4	4	4	4	4
938	1	1	63	1	5	1	1	1	1	1	1	1	1	13	1	2	1	1	1	2	1	2	1	2	4	2	4	5	5	4	4	5	4	4	5	4	4	4	2	5	4	5	4	2	5	5	4	3	4
939	1	1	22	2	2	3	2	5	2	3	4	2	2	25	4	4	4	4	4	2	4	4	4	3	4	4	4	4	4	4	4	4	4	4	4	4	4	4	4	4	4	4	4	4	4	4	4	4	4
940	1	1	20	2	2	6	4	4	1	5	1	4	1	28	2	2	1	4	1	1	2	4	1	1	1	1	1	2	2	3	3	2	2	3	3	3	3	3	3	1	1	3	5	2	2	3	3	4	3
941	1	1	23	2	3	2	1	1	2	1	1	2	2	15	4	4	5	4	5	2	4	4	4	4	4	4	5	4	4	4	4	4	4	4	4	4	4	5	4	4	4	4	4	4	4	4	4	5	4
942	1	1	18	2	2	5	2	3	3	3	3	2	3	26	3	2	2	2	4	4	2	4	2	3	3	3	2	3	4	3	4	2	4	3	3	2	3	4	4	3	3	4	3	3	3	4	2	2	3
943	1	1	48	2	1	6	2	2	1	1	2	1	1	17	1	1	1	1	1	1	1	1	1	1	1	1	1	1	1	1	1	1	1	1	1	1	1	1	3	1	1	1	1	1	1	1	1	1	3
944	1	1	22	2	1	2	2	2	1	1	1	2	1	13	4	4	5	5	4	1	4	4	4	4	4	4	5	4	4	4	4	4	4	4	4	5	4	5	5	5	4	4	4	4	4	4	4	4	4
945	1	1	30	2	3	3	1	5	2	2	4	3	2	25	3	4	3	4	4	2	4	4	2	4	3	4	4	4	4	4	4	4	4	4	4	4	4	4	4	4	4	4	4	2	4	4	4	3	4
946	1	1	22	2	2	2	3	3	2	3	2	3	2	22	4	4	4	4	4	2	4	4	3	2	4	4	4	4	4	4	3	4	4	4	4	4	4	4	4	4	4	4	4	2	4	4	4	4	4
947	1	1	28	2	2	2	2	5	3	2	5	2	2	25	4	4	4	4	4	2	4	4	2	4	4	4	4	4	4	4	2	4	4	4	4	4	4	4	4	4	4	4	4	2	4	4	4	4	4
948	1	1	33	1	2	4	3	3	3	3	3	3	3	27	2	4	2	4	4	3	2	4	4	3	4	4	4	4	4	4	4	4	4	4	4	4	4	4	4	4	4	4	4	4	4	4	4	4	4
949	1	1	31	2	2	4	3	5	2	3	3	3	2	27	3	4	3	4	4	4	4	2	4	3	4	3	4	4	4	3	4	4	4	4	4	4	3	4	4	4	4	4	4	5	4	4	3	4	4
950	1	1	25	2	3	6	3	3	3	4	4	3	3	32	4	3	3	4	4	3	3	4	4	3	3	2	4	4	4	4	4	4	4	4	4	4	4	4	4	4	4	4	4	4	4	4	4	4	4
951	1	1	18	2	2	3	2	2	3	2	5	3	3	25	4	4	4	5	3	3	4	4	4	3	4	4	5	4	4	4	4	4	4	3	4	5	4	5	5	5	5	5	5	4	4	4	4	3	3
952	1	1	50	2	2	2	2	3	1	2	3	3	1	19	4	4	4	4	4	4	4	4	2	4	4	4	4	4	4	4	4	4	4	4	4	4	4	4	4	4	3	4	4	4	4	4	4	4	4
953	1	1	24	2	2	2	2	2	2	2	2	2	1	17	1	4	4	4	4	4	4	4	4	4	4	4	4	5	4	4	4	2	3	3	5	4	4	4	4	4	4	3	3	4	3	4	4	4	4
954	1	1	36	2	2	3	1	5	2	2	1	3	2	21	3	4	2	2	4	4	3	3	1	2	2	2	1	4	4	2	2	2	4	4	4	2	3	5	4	4	4	4	4	4	4	4	4	2	2
955	1	1	22	2	2	3	2	3	2	5	2	2	2	23	4	3	2	1	3	5	2	2	4	5	4	2	1	3	3	2	1	3	2	3	3	1	2	4	3	4	5	3	3	5	3	3	3	3	4
956	1	1	20	2	2	3	2	2	1	2	2	2	1	17	2	2	1	4	4	2	3	4	4	3	4	3	4	3	2	4	2	4	3	4	4	4	4	4	4	4	2	4	4	3	4	4	3	4	4
957	1	1	24	1	2	3	2	4	1	3	3	3	1	22	2	4	3	3	3	2	4	3	3	3	3	3	2	4	1	3	4	4	3	1	3	4	3	4	3	4	4	3	3	5	2	2	4	2	3
958	1	1	34	2	1	1	1	6	1	1	1	1	1	14	1	1	1	1	1	1	1	1	1	1	1	1	1	1	2	2	2	3	1	2	1	2	2	2	2	2	2	2	2	2	2	2	2	2	2
959	1	1	26	2	2	2	1	6	1	2	1	1	1	17	5	5	5	5	5	5	5	5	5	5	5	5	5	5	5	5	5	5	5	5	5	5	5	4	5	5	5	5	5	5	5	5	5	5	5
960	1	1	58	2	2	2	1	4	2	3	3	3	3	23	4	4	4	4	4	4	4	4	4	4	4	4	4	5	4	4	4	4	4	4	4	4	5	4	4	4	4	4	4	4	4	4	4	4	4
961	1	1	24	2	3	2	2	3	1	3	4	3	1	22	3	4	2	2	3	4	3	3	3	3	4	4	3	3	2	2	2	3	2	2	2	2	2	3	3	2	3	3	3	3	3	2	4	4	3
962	1	1	25	2	1	4	1	3	2	1	4	2	1	19	2	2	3	3	2	2	3	3	3	3	3	3	3	3	3	3	3	3	3	3	3	3	3	3	3	3	3	3	3	3	3	3	3	3	3
963	1	1	29	2	1	3	1	1	1	1	1	2	2	13	2	3	2	4	4	3	3	4	2	3	3	3	4	3	4	3	4	3	2	4	3	4	2	4	4	4	3	4	3	3	3	4	4	3	3
964	1	1	25	2	1	2	1	5	1	1	2	2	1	16	1	1	1	1	1	1	1	1	1	1	1	2	4	2	1	2	2	2	1	1	1	2	2	4	5	4	2	1	2	1	2	4	3	2	2
965	1	1	24	2	2	3	1	3	1	2	2	2	1	17	4	4	3	5	4	3	3	3	4	2	3	3	4	3	4	3	3	3	4	4	3	4	4	4	4	4	4	4	4	3	3	4	4	3	3
966	1	1	43	2	3	4	3	5	3	3	4	4	3	32	5	5	3	4	4	3	4	2	3	4	5	3	4	4	4	5	5	3	4	4	3	4	4	4	4	5	4	5	5	3	4	5	4	4	4
967	1	1	32	1	3	5	3	4	2	4	5	3	2	31	4	1	2	3	3	3	3	3	3	3	3	3	3	3	3	3	3	3	3	3	3	3	3	3	3	3	3	3	2	3	3	3	3	3	3
968	1	1	18	2	2	4	1	1	3	4	2	3	3	23	4	4	4	4	3	2	3	4	2	2	4	4	4	4	4	4	4	2	4	4	4	4	4	4	4	4	4	4	4	4	4	4	4	4	4
969	1	1	28	2	1	1	1	1	1	1	4	2	1	13	5	4	4	5	5	2	4	5	4	3	5	5	5	5	5	4	4	5	5	5	5	5	4	2	4	5	5	5	5	2	5	5	5	5	4
970	1	1	19	2	2	3	2	2	2	2	5	3	2	23	4	4	4	4	4	4	4	5	2	5	4	4	4	4	4	4	5	4	4	4	4	4	4	5	5	5	4	4	4	4	4	5	4	3	4
971	1	1	27	1	2	3	3	4	2	3	3	3	2	25	3	4	2	4	4	4	3	4	4	2	3	3	4	3	4	2	3	4	3	4	3	4	4	4	4	4	4	4	3	2	4	4	4	3	3
972	1	1	25	1	3	1	4	5	1	4	5	4	1	28	3	4	4	4	4	2	1	4	2	3	4	4	4	4	4	4	4	4	5	5	2	3	4	2	4	5	4	5	5	5	4	5	5	2	4
973	1	1	54	2	2	2	2	3	2	2	2	3	2	20	3	4	4	4	4	2	4	4	4	4	4	4	4	4	4	4	4	4	3	4	4	4	4	4	4	4	3	4	4	4	4	4	4	4	4
974	1	1	38	2	3	3	3	3	2	2	4	3	2	25	4	4	4	4	4	4	4	4	4	4	4	4	4	4	4	4	4	4	4	2	3	4	3	4	4	4	4	4	4	4	4	4	4	4	4
975	1	1	29	2	3	3	2	5	2	5	2	3	3	28	3	1	3	4	4	2	3	4	1	1	1	4	3	3	3	4	4	4	1	1	4	4	3	3	3	4	1	2	1	1	4	4	1	3	3
976	1	1	20	2	1	3	2	3	3	1	2	2	3	20	3	2	2	4	4	4	2	2	4	2	2	2	4	4	2	4	4	4	4	4	4	4	4	4	4	4	4	4	4	4	4	4	4	2	4
977	1	1	42	2	2	3	2	4	1	3	3	3	2	23	4	2	3	4	4	2	4	2	4	4	4	4	4	4	4	4	4	4	4	4	4	4	4	4	4	4	3	3	3	4	4	4	4	3	3
978	1	1	46	2	2	2	1	3	1	2	2	2	2	17	5	5	4	5	5	3	5	5	4	4	4	4	5	5	5	4	4	4	4	5	4	5	3	4	4	4	3	4	4	3	4	4	4	4	4
979	1	1	25	2	3	3	2	4	2	3	4	3	3	27	3	3	3	3	4	3	3	3	3	3	3	3	4	4	4	3	3	3	3	3	3	3	3	3	3	3	3	3	3	3	2	2	3	3	3
980	1	1	60	2	2	2	1	2	2	2	4	3	2	20	4	4	4	4	4	4	4	4	3	4	4	4	4	4	4	4	4	4	4	4	4	4	4	4	4	4	4	4	4	3	4	4	4	4	4
981	1	1	21	2	2	3	2	3	3	2	2	2	2	21	3	4	3	4	4	4	4	4	3	3	3	3	3	4	3	3	3	3	3	3	3	3	3	4	4	3	3	4	4	3	3	3	2	2	3
982	1	1	34	1	2	2	1	4	2	3	3	3	2	22	4	4	4	4	4	2	4	4	2	2	4	4	4	4	4	4	4	4	4	4	4	4	4	4	4	4	4	4	4	4	4	4	4	4	4
983	1	1	25	2	2	2	4	4	1	3	5	2	2	25	3	4	2	4	4	2	4	5	1	2	4	4	4	5	5	5	2	4	4	4	4	4	4	4	4	4	4	4	4	4	4	4	4	4	4
984	1	1	18	2	2	3	2	2	1	3	4	2	1	20	3	3	3	3	3	3	3	3	3	3	2	2	4	4	4	3	3	3	3	2	2	2	2	3	3	3	2	2	2	2	2	2	2	3	2
985	1	1	24	2	3	3	2	5	3	4	4	3	3	30	4	4	3	3	3	4	3	3	4	4	3	2	3	3	3	4	4	4	4	3	3	3	3	4	4	4	4	3	3	3	3	4	4	4	4
986	1	1	25	1	1	3	1	1	2	1	1	2	1	13	4	1	2	1	1	2	1	4	3	5	3	1	4	3	3	4	2	3	4	2	4	3	2	4	4	4	4	5	4	2	4	5	2	5	3
987	1	1	22	2	2	1	3	2	2	3	5	2	2	22	4	5	4	4	4	4	3	4	2	2	5	5	5	4	4	4	3	5	3	5	4	4	4	4	4	4	3	4	4	4	4	4	4	4	4
988	1	1	24	2	2	2	2	3	1	3	4	3	1	21	2	4	4	4	4	2	4	4	4	2	4	4	4	4	4	4	4	4	4	5	4	4	4	4	4	4	4	4	4	4	4	4	4	4	4
989	1	1	24	2	1	2	1	2	1	2	2	2	1	14	2	4	3	4	4	2	3	4	2	2	2	4	5	4	4	3	4	4	4	4	4	4	4	4	4	4	4	4	4	3	4	4	4	4	3
990	1	1	21	1	2	3	1	4	2	3	4	2	1	22	2	4	2	4	1	2	2	2	3	2	2	2	3	3	4	2	4	2	3	1	3	2	5	2	4	3	3	2	2	2	2	2	2	3	2
991	1	1	45	2	3	2	2	4	2	3	4	4	2	26	4	4	4	4	4	3	4	4	4	3	3	2	4	4	4	3	3	4	4	4	4	4	4	4	4	4	4	4	4	3	3	4	3	4	3
992	1	1	25	2	2	3	2	1	2	3	2	2	3	20	4	4	4	3	4	4	4	4	4	4	4	4	3	4	4	4	5	4	4	4	4	3	2	4	5	4	4	4	4	4	4	4	4	4	4
993	1	1	40	2	2	2	2	3	1	2	4	3	1	20	4	4	4	4	4	2	2	3	2	3	4	4	4	4	3	3	4	2	3	4	4	2	3	4	4	4	3	3	1	3	4	4	4	4	3
994	1	1	28	2	3	3	3	3	2	3	5	3	2	27	3	5	5	4	5	2	3	3	2	2	5	5	5	5	5	5	5	5	5	5	5	5	5	5	5	5	5	5	5	5	5	5	5	5	5
995	1	1	25	2	2	3	2	2	2	2	5	3	3	24	1	4	1	3	5	3	4	4	1	3	4	5	4	4	4	4	4	2	3	5	4	4	4	4	5	5	5	5	5	5	5	5	5	5	4
996	1	1	26	2	2	2	2	2	3	2	5	2	1	21	3	4	4	4	5	2	2	4	4	3	4	5	4	3	4	4	4	4	4	4	5	4	4	4	4	5	5	4	4	4	4	4	4	4	3
997	1	1	37	1	3	3	3	4	3	4	3	4	3	30	4	4	4	5	5	1	3	3	2	4	4	4	5	5	5	5	5	2	4	4	4	5	3	1	4	4	5	5	5	5	5	5	5	5	5
998	1	1	23	2	3	3	1	5	2	4	6	4	2	30	4	5	5	5	5	1	1	3	1	3	5	5	5	5	5	5	3	1	5	5	5	5	5	5	5	5	5	5	5	4	5	5	5	5	4
999	1	1	28	2	1	1	2	2	3	2	2	2	2	17	2	4	1	1	5	1	1	3	2	3	4	1	1	1	1	1	1	1	1	1	1	1	1	1	1	1	1	1	1	1	1	1	1	1	1
1000	1	1	24	2	2	3	2	4	1	4	4	3	2	25	5	5	5	5	5	2	3	5	2	5	5	5	5	5	5	5	5	5	5	5	5	5	5	5	5	5	5	5	5	4	5	5	5	5	5
1001	1	1	21	2	2	2	3	3	2	1	6	2	2	23	4	5	5	4	4	4	3	3	4	4	5	5	4	5	4	5	5	5	4	5	5	4	5	4	4	5	4	5	5	4	5	5	5	5	5
1002	1	1	39	1	3	3	3	3	2	4	5	3	2	28	1	1	1	1	1	1	1	1	1	1	1	1	1	1	1	1	1	1	1	1	1	1	1	1	1	1	1	1	1	1	1	1	1	1	1
1003	1	1	35	2	3	3	2	4	1	4	5	3	1	26	4	3	3	3	3	3	3	3	2	3	3	3	3	3	3	3	3	3	3	3	3	3	3	3	3	3	3	3	3	3	3	3	3	3	3
1004	1	1	19	2	2	2	1	2	2	3	3	2	2	19	2	4	4	4	4	2	4	4	2	4	4	4	4	4	4	4	4	4	4	4	4	4	4	4	4	4	4	4	5	5	4	4	4	4	4
1005	1	1	30	2	2	4	2	2	2	1	1	1	2	17	3	3	3	3	3	3	3	3	3	3	3	3	3	3	3	3	3	3	4	3	3	4	3	3	3	3	3	3	4	3	3	3	3	4	3
1006	1	1	23	2	2	2	1	3	2	2	3	2	2	19	4	4	4	4	4	3	3	3	4	4	3	3	4	4	4	3	4	4	4	4	4	4	4	3	4	4	4	4	4	4	4	4	4	4	3
1007	1	1	38	2	1	3	1	2	3	1	2	3	2	18	4	4	4	2	3	3	4	3	2	3	4	3	2	2	4	4	3	2	1	3	4	4	4	4	4	4	4	4	4	3	3	4	4	4	4
1008	1	1	18	2	2	2	2	5	2	2	2	3	2	22	3	4	4	4	4	2	3	3	2	2	4	4	4	4	4	4	4	3	4	4	4	4	4	4	4	3	4	4	4	4	3	3	4	3	3
1009	1	1	18	2	1	4	2	5	2	2	2	2	2	22	4	3	3	4	4	4	3	3	2	1	2	3	3	3	3	3	3	2	3	3	4	3	3	3	3	3	3	4	3	3	3	3	3	3	3
1010	1	1	22	1	1	3	1	2	1	2	2	1	1	14	3	3	4	4	3	5	2	3	2	2	2	2	2	4	4	4	5	2	2	3	4	5	5	5	2	5	2	3	4	4	4	4	4	4	3
1011	1	1	40	2	2	3	2	5	2	2	2	2	2	22	1	4	2	3	4	2	3	4	3	3	3	3	4	2	3	3	3	3	3	4	3	3	3	3	3	3	4	4	4	2	3	4	3	3	3
1012	1	1	46	2	1	3	1	2	1	1	1	1	1	12	3	3	3	3	4	3	3	4	4	3	4	4	3	3	4	3	3	3	3	3	4	3	4	3	3	3	3	3	3	3	3	3	4	3	3
1013	1	1	36	2	2	6	3	2	3	3	5	3	1	28	3	4	3	4	4	4	4	4	4	4	4	4	5	5	4	5	4	4	4	4	2	4	4	4	4	4	4	4	4	4	4	5	4	3	1
1014	1	1	32	1	2	2	1	3	2	2	1	2	2	17	4	4	4	4	4	2	3	3	2	3	4	4	4	4	4	3	4	3	4	3	4	4	4	4	4	4	4	4	4	4	4	4	4	3	3
1015	1	1	25	2	2	3	2	2	1	1	4	3	3	21	4	4	5	5	5	2	4	4	4	3	4	4	5	4	3	3	4	5	3	5	4	4	4	4	4	4	3	4	4	3	4	3	4	4	4
1016	1	1	28	2	2	3	2	2	1	3	2	2	1	18	2	2	2	2	2	2	2	2	2	2	2	2	2	2	2	2	2	2	2	2	2	2	2	2	2	2	2	2	2	2	2	2	2	2	3
1017	1	1	35	2	2	2	1	2	2	2	3	3	2	19	2	4	4	4	5	3	4	5	4	4	4	5	5	4	4	4	4	4	4	4	4	4	4	4	4	4	4	4	4	2	4	4	4	4	4
1018	1	1	31	2	3	3	3	4	1	3	1	2	2	22	4	4	4	4	4	2	4	4	4	4	4	4	4	4	4	4	4	4	4	4	4	4	4	4	4	4	4	4	4	2	4	4	4	4	4
1019	1	1	25	2	2	6	2	2	2	2	4	3	1	24	4	4	3	4	4	2	4	5	3	3	4	5	4	3	4	3	4	4	3	5	5	5	3	4	4	5	5	5	5	4	5	5	5	4	4
1020	1	1	19	2	2	2	1	3	1	2	3	2	2	18	4	4	4	2	4	3	2	2	4	3	4	4	4	4	4	4	3	2	4	4	3	4	3	3	4	3	4	4	4	2	3	5	4	4	4
1021	1	1	55	2	2	2	2	6	1	2	2	1	1	19	5	4	4	3	4	2	2	4	2	4	4	4	4	4	4	4	2	4	2	4	4	4	4	4	4	4	2	3	4	2	4	4	2	2	4
1022	1	1	26	2	1	1	2	2	1	2	5	3	2	19	2	2	2	2	2	2	2	2	2	2	2	2	3	3	2	2	3	3	2	2	2	1	2	1	1	2	2	4	3	2	1	1	3	3	3
1023	1	1	31	2	2	6	1	2	1	1	3	2	2	20	3	3	1	3	3	4	2	4	1	2	2	2	4	3	3	4	4	3	4	3	3	3	2	3	4	4	4	3	4	4	4	4	4	3	3
1024	1	1	25	2	2	5	2	4	3	4	4	3	2	29	3	3	4	4	4	2	3	4	4	4	4	4	4	4	4	3	3	3	3	4	4	4	4	3	4	4	3	4	4	3	4	4	4	3	3
1025	1	1	20	2	2	2	2	4	2	3	3	3	2	23	1	1	1	4	3	4	4	5	2	2	4	4	3	3	3	4	4	3	4	1	2	3	2	3	5	3	1	3	4	4	3	3	5	3	4
1026	1	1	52	2	2	2	2	2	2	3	3	3	3	22	2	3	2	2	4	2	2	4	1	3	4	4	4	4	2	3	3	4	3	4	4	4	3	3	4	4	3	4	4	2	4	3	4	4	4
1027	1	1	22	2	2	3	3	5	3	2	5	2	3	28	4	3	5	5	4	2	2	3	2	4	3	5	5	4	4	4	4	3	4	4	4	4	3	4	4	5	5	4	4	4	4	4	4	4	3
1028	1	1	20	2	3	2	3	5	3	4	4	3	2	29	3	4	4	4	5	5	3	5	5	3	4	4	3	3	5	5	5	5	5	5	5	3	3	5	4	4	4	4	4	4	3	4	4	4	3
1029	1	1	52	2	1	3	3	2	1	2	2	1	1	16	4	4	2	5	4	2	2	2	2	3	4	4	4	3	2	3	2	4	2	4	3	4	2	4	4	4	2	3	4	5	4	4	4	4	4
1030	1	1	27	2	2	3	3	5	3	4	4	3	2	29	3	3	2	3	4	4	3	2	3	2	3	2	4	4	2	4	4	4	4	4	3	3	3	4	4	4	4	4	4	2	4	3	4	2	2
1031	1	1	20	2	1	1	1	1	1	1	1	1	1	9	3	1	1	3	1	2	2	2	4	3	2	2	2	2	2	2	3	2	2	2	2	2	2	3	2	2	3	2	2	2	2	3	2	2	2
1032	1	1	26	2	2	3	2	2	2	3	4	3	2	23	4	4	4	3	4	2	4	4	4	4	4	4	4	4	4	4	4	4	4	4	4	4	4	3	4	4	4	4	4	4	4	4	4	4	4
1033	1	1	53	2	1	1	1	2	1	2	1	1	1	11	4	4	4	4	4	4	4	4	4	4	4	4	4	4	4	4	4	4	4	4	4	4	4	4	4	4	4	4	4	4	4	4	4	4	4
1034	1	1	24	2	1	3	2	5	1	3	2	2	1	20	2	4	4	4	4	2	4	4	4	2	2	4	4	2	4	2	3	4	2	4	4	4	4	3	4	3	3	4	2	2	4	4	2	4	3
1035	1	1	28	1	2	2	3	3	2	3	5	3	2	25	4	3	3	4	4	3	3	3	2	2	3	3	4	3	4	4	4	4	4	3	3	4	4	4	4	4	4	3	4	2	3	2	3	2	3
1036	1	1	32	2	1	3	1	1	2	1	1	1	2	13	1	1	1	4	4	3	3	3	2	2	2	3	3	3	3	3	3	3	3	3	3	3	3	3	3	3	3	3	3	3	3	3	3	3	3
1037	1	1	23	1	1	5	2	2	1	1	2	1	1	16	4	4	4	4	3	4	4	5	2	2	4	4	4	4	4	4	4	4	4	4	4	4	4	5	5	4	4	5	4	2	4	4	4	4	4
1038	1	1	25	2	1	3	2	2	2	3	3	2	2	20	4	4	4	4	4	3	4	5	4	3	4	4	4	4	4	4	4	4	4	4	4	4	4	4	4	4	4	4	4	4	4	4	4	4	4
1039	1	1	36	2	2	3	2	5	1	2	2	1	1	19	3	3	3	3	3	3	3	3	3	3	3	3	3	3	3	3	3	3	3	3	3	3	3	3	3	3	3	3	3	3	3	3	3	3	3
1040	1	1	25	2	2	1	1	1	2	2	5	2	2	18	2	2	2	2	2	2	2	2	2	2	2	2	2	2	2	2	2	2	2	3	2	2	3	3	2	2	1	1	2	1	1	2	2	1	2
1041	1	1	37	2	2	2	2	4	1	3	4	3	1	22	2	2	2	2	4	4	2	3	1	4	3	3	2	3	4	4	4	3	4	3	4	2	4	4	4	4	2	4	4	2	4	3	4	2	3
1042	1	1	30	2	3	3	3	5	3	4	5	4	2	32	1	1	1	1	1	1	1	1	1	1	1	1	1	2	1	1	1	1	1	1	1	1	1	1	1	1	1	1	1	1	1	1	1	1	1
1043	1	1	18	2	1	2	4	5	2	2	2	3	2	23	2	3	3	3	3	4	4	3	3	4	4	4	3	4	4	4	4	4	4	4	4	4	4	4	4	4	4	4	4	4	3	4	4	5	4
1044	1	1	25	1	2	2	2	4	1	3	2	3	1	20	1	1	1	1	3	3	3	3	3	3	1	2	2	3	3	3	3	3	3	5	4	5	4	3	4	4	4	4	4	4	4	4	3	3	3
1045	1	1	32	2	2	3	2	4	2	4	4	3	2	26	3	4	3	3	4	4	2	3	4	3	4	4	4	3	4	3	3	4	3	4	4	3	3	4	4	4	3	4	4	4	4	4	4	3	3
1046	1	1	61	2	2	2	2	3	2	2	2	3	1	19	3	4	4	3	3	3	2	3	2	2	3	2	2	2	2	2	3	2	2	4	4	2	4	3	4	4	2	4	4	4	4	3	3	4	4
1047	1	1	24	2	2	6	4	6	3	2	6	3	3	35	3	5	4	4	4	2	4	4	4	3	4	4	4	4	4	4	3	4	3	4	4	4	4	4	4	3	4	4	4	4	4	4	4	4	3
1048	1	1	23	2	2	3	2	3	3	2	1	2	2	20	4	4	4	5	4	4	4	4	2	2	4	4	5	4	5	3	3	4	3	4	4	5	4	5	4	4	3	4	4	5	4	4	4	4	4
1049	1	1	20	2	2	2	1	1	1	2	1	1	1	12	4	4	4	4	4	2	4	4	2	4	4	4	4	4	4	4	4	4	4	4	4	4	4	4	4	4	4	4	4	4	4	4	4	4	4
1050	1	1	35	2	2	1	2	1	1	1	1	2	1	12	4	4	4	4	4	4	4	5	3	4	4	4	4	4	4	4	4	4	4	4	4	4	4	4	4	4	4	4	4	3	4	4	4	4	4
1051	1	1	26	1	3	3	2	4	2	3	2	3	2	24	1	4	3	4	4	4	2	3	2	3	4	3	2	3	2	4	4	4	2	4	2	4	2	4	4	3	3	4	4	2	3	2	2	2	2
1052	1	1	31	2	2	3	2	5	1	2	3	3	1	22	4	3	4	4	4	4	3	3	3	3	4	3	4	4	4	4	4	4	4	4	3	4	3	4	4	4	4	4	3	4	3	3	4	4	3
1053	1	1	33	2	2	2	4	6	2	4	6	3	2	31	3	4	2	2	5	1	1	5	4	3	2	4	2	3	4	4	1	5	1	4	4	2	5	3	3	5	2	2	1	5	2	5	4	2	3
1054	1	1	23	2	2	3	2	3	2	2	3	2	2	21	2	4	4	4	4	4	4	4	4	4	4	4	4	4	4	4	4	4	4	4	4	4	4	4	4	4	4	4	4	4	4	4	4	4	2
1055	1	1	24	1	2	2	2	5	1	2	2	3	1	20	4	4	4	4	4	3	3	4	4	3	4	3	4	4	4	4	4	4	4	3	4	4	3	4	4	4	4	4	4	4	4	4	4	4	4
1056	1	1	28	2	1	2	1	2	1	1	5	3	1	17	1	4	4	4	4	2	2	4	4	4	5	4	4	4	4	4	4	4	4	4	4	4	4	2	4	4	2	4	4	4	4	4	4	4	4
1057	1	1	23	2	2	1	2	3	1	1	4	3	2	19	2	4	2	4	4	4	4	4	4	2	4	4	3	4	4	4	4	4	4	4	2	3	4	4	4	4	4	4	4	3	4	4	4	4	3
1058	1	1	34	1	2	2	2	2	1	1	1	2	1	14	1	1	2	3	4	2	3	2	1	3	3	3	5	2	3	2	2	4	2	2	4	2	2	2	2	2	1	2	4	2	3	4	2	2	1
1059	1	1	19	2	2	3	1	5	1	2	5	2	1	22	2	2	2	4	5	3	3	4	4	5	4	4	2	2	4	4	3	2	3	3	3	2	3	3	2	4	4	4	4	4	5	5	3	5	4
1060	1	1	33	2	1	4	3	1	2	1	1	1	2	16	4	5	1	4	5	1	4	4	1	2	4	3	4	3	5	4	4	4	2	5	1	4	4	4	5	2	4	5	5	4	5	5	4	4	3
1061	1	1	35	2	3	3	3	4	3	4	4	4	3	31	4	4	4	4	4	3	4	2	4	3	4	4	2	4	4	4	4	4	4	4	4	3	3	4	4	4	4	4	4	4	4	4	4	4	4
1062	1	1	23	2	3	3	2	3	3	3	4	3	3	27	4	3	4	3	4	4	4	4	2	3	4	4	4	4	4	4	3	3	4	3	4	4	4	4	4	4	4	3	4	4	4	4	4	3	4
1063	1	1	27	2	2	2	1	5	1	2	4	2	1	20	1	4	3	3	4	2	4	3	1	3	4	4	3	2	2	4	3	2	4	4	4	3	4	4	4	4	5	4	5	2	5	3	3	3	3
1064	1	1	23	1	3	3	1	4	3	4	4	3	3	28	3	3	3	3	3	3	3	3	3	3	3	3	3	3	3	3	3	3	3	3	3	3	3	3	3	3	3	3	3	3	3	3	3	3	3
1065	1	1	20	2	2	3	2	2	2	2	3	2	2	20	3	3	4	4	3	4	3	5	2	3	3	4	4	3	4	4	4	3	3	4	4	4	3	5	4	5	3	4	3	4	3	4	3	3	4
1066	1	1	22	2	2	1	1	1	1	1	3	1	1	12	4	2	3	2	2	3	3	3	3	3	3	3	3	3	3	3	3	3	3	3	3	3	3	3	3	3	3	3	2	2	4	2	3	3	4
1067	1	1	28	1	2	2	2	3	2	3	3	3	2	22	4	4	4	4	4	3	3	3	4	2	3	3	4	3	4	4	4	4	3	3	3	3	3	3	4	3	3	3	3	3	3	3	3	3	3
1068	1	1	20	2	2	3	1	3	1	2	2	1	2	17	3	3	4	2	4	2	4	4	2	2	3	4	3	3	4	4	4	3	4	5	4	3	3	4	4	4	3	4	4	1	4	4	4	4	4
1069	1	1	27	1	2	1	2	3	1	2	1	2	1	15	2	2	2	1	1	1	2	2	1	2	2	2	2	2	2	2	2	2	2	2	3	2	2	2	1	1	2	2	1	2	2	2	2	2	1
1070	1	1	22	2	3	3	2	4	3	3	5	3	3	29	3	4	4	4	4	3	3	3	4	4	4	4	4	4	4	4	4	4	4	4	4	4	4	5	5	5	4	4	5	4	4	4	4	3	4
1071	1	1	28	2	2	2	1	2	1	1	2	2	1	14	4	4	4	4	5	1	4	4	2	3	4	4	4	4	4	4	4	4	4	4	4	4	4	2	4	4	4	4	4	4	4	4	4	2	3
1072	1	1	43	2	1	1	1	1	1	6	1	1	1	14	1	1	1	1	1	1	1	1	1	1	1	1	1	1	1	1	1	1	1	1	1	1	1	1	1	1	1	1	1	1	1	1	1	1	1
1073	1	1	20	2	1	3	2	3	1	1	4	2	1	18	3	4	4	4	3	2	4	4	2	3	4	4	4	3	4	4	4	2	3	4	4	4	3	4	4	4	2	4	4	3	4	4	4	4	4
1074	1	1	21	2	2	3	2	5	2	3	3	3	2	25	2	3	3	2	2	3	3	1	2	4	3	3	3	3	3	3	3	4	4	4	2	2	1	1	2	2	2	2	2	3	3	2	2	2	1
1075	1	1	19	2	2	2	1	3	1	2	1	2	1	15	3	3	3	3	3	3	3	3	3	3	3	3	3	3	3	3	3	3	3	3	3	3	3	3	3	3	3	3	3	3	3	3	3	3	3
1076	1	1	55	2	2	3	3	4	2	3	3	3	2	25	3	3	3	4	4	2	4	3	2	4	4	4	3	3	2	4	4	4	4	3	4	3	4	4	4	4	4	3	4	4	4	4	4	4	4
1077	1	1	20	2	2	3	1	4	2	4	2	3	1	22	4	4	4	4	3	2	4	4	2	1	4	4	4	4	5	4	4	3	5	4	5	4	4	3	4	4	4	5	5	4	5	4	4	3	4
1078	1	1	19	2	2	3	1	2	3	3	3	3	2	22	4	4	4	5	4	5	4	2	4	5	5	3	4	5	3	5	4	4	4	4	4	5	4	4	5	4	5	5	5	5	5	5	5	4	3
1079	1	1	19	2	2	3	1	5	2	4	4	4	3	28	1	4	2	4	4	3	4	1	4	4	4	4	3	4	4	4	4	4	4	5	4	4	3	4	4	4	4	4	4	4	4	4	4	4	4
1080	1	1	36	2	1	1	1	1	1	1	1	1	1	9	4	4	5	4	4	4	5	5	4	4	4	5	5	5	5	5	5	5	5	5	5	5	5	5	5	5	5	5	5	5	5	5	5	5	5
1081	1	1	52	2	2	2	3	5	3	2	2	3	3	25	3	3	3	3	4	4	3	3	3	3	3	3	4	2	3	3	3	3	3	4	3	4	4	3	4	4	3	3	3	3	3	3	3	3	3
1082	1	1	18	2	1	2	2	2	2	3	5	3	1	21	3	2	4	4	5	5	5	3	3	4	3	4	4	5	5	5	2	4	4	3	3	2	3	4	4	4	4	3	4	2	3	4	4	3	5
1083	1	1	27	2	2	6	2	3	3	3	3	3	3	28	5	5	3	5	5	3	5	3	4	3	5	3	5	3	5	5	4	4	5	5	3	5	5	4	5	4	5	5	5	3	5	5	5	5	4
1084	1	1	22	2	2	3	2	2	1	1	1	1	4	17	4	4	4	4	4	2	4	4	4	4	4	4	4	4	4	4	4	4	4	4	4	4	4	4	4	4	4	4	4	4	4	4	4	4	4
1085	1	1	31	2	2	2	1	2	1	1	2	2	1	14	4	4	4	4	4	5	4	4	4	5	5	5	4	5	5	5	5	4	4	5	5	5	5	4	5	5	5	5	5	3	4	4	4	4	4
1086	1	1	30	2	2	3	2	3	2	3	3	3	2	23	4	4	4	4	4	4	3	4	2	4	4	4	4	4	4	4	4	2	4	4	4	4	4	4	4	4	4	4	4	4	4	4	4	4	4
1087	1	1	28	2	2	2	2	3	2	2	1	3	2	19	1	1	1	1	1	1	1	1	1	1	1	1	1	1	1	1	1	1	1	1	1	1	1	1	1	1	1	1	1	1	1	1	1	1	1
1088	1	1	20	2	1	2	1	2	1	2	3	1	1	14	4	4	4	5	4	2	4	4	5	3	3	4	5	4	4	4	4	4	4	3	4	5	5	5	5	5	5	5	5	5	5	4	4	4	4
1089	1	1	24	2	2	2	1	4	1	3	3	2	1	19	1	5	3	3	3	3	3	3	3	3	3	3	3	3	3	3	3	3	3	3	3	3	3	3	3	3	3	3	3	3	3	3	3	3	3
1090	1	1	26	2	2	2	3	3	2	3	5	2	2	24	4	4	4	4	4	2	4	4	2	3	4	4	4	4	4	4	4	3	4	4	4	4	4	4	4	4	3	4	4	3	4	4	4	2	4
1091	1	1	23	1	2	2	2	3	2	3	4	3	2	23	2	2	2	3	3	5	3	2	2	2	3	2	3	3	2	3	3	3	2	2	2	3	2	4	5	3	3	3	3	4	3	4	3	3	3
1092	1	1	18	2	2	3	2	5	2	3	6	3	1	27	4	4	3	4	4	2	2	3	3	3	4	4	5	3	3	4	3	4	3	4	4	4	4	4	4	4	3	4	3	2	4	4	4	3	3
1093	1	1	28	2	2	2	2	1	1	1	1	2	1	13	4	4	5	4	4	1	5	5	5	4	4	4	4	4	3	4	4	2	4	4	4	4	4	4	4	4	4	4	4	1	4	4	4	4	4
1094	1	1	35	2	2	2	2	2	2	2	4	3	2	21	2	3	5	1	3	2	4	3	5	2	4	4	1	2	3	3	1	4	3	3	3	1	3	3	2	3	5	3	3	1	4	5	4	3	4
1095	1	1	50	1	1	2	1	1	1	1	1	1	2	11	4	4	3	4	4	2	4	3	2	4	3	2	3	4	3	3	3	4	3	3	3	3	4	4	4	4	4	3	3	2	3	3	3	3	3
1096	1	1	19	2	2	6	2	1	2	2	1	3	2	21	4	4	5	5	5	5	3	2	5	5	5	5	5	3	5	5	1	4	5	4	5	5	4	5	5	5	5	5	5	5	5	5	5	5	4
1097	1	1	62	2	2	2	2	4	2	3	3	3	2	23	3	4	4	4	4	4	4	4	5	4	4	4	4	4	4	4	4	4	4	4	4	4	4	4	4	4	4	4	4	4	4	4	5	4	4
1098	1	1	26	1	4	6	2	3	2	2	4	4	1	28	3	4	4	5	5	3	2	4	4	3	5	4	5	3	3	4	4	4	2	4	3	4	5	4	4	3	3	5	4	4	4	4	3	4	3
1099	1	1	22	2	2	3	3	3	2	3	5	3	2	26	1	4	3	2	4	5	5	1	1	1	1	1	1	1	1	1	1	1	1	1	1	1	1	1	1	1	1	1	1	1	1	1	1	2	1
1100	1	1	24	1	2	3	2	4	2	3	2	3	2	23	4	2	4	4	4	4	3	3	3	3	3	3	4	3	3	3	4	4	3	3	4	4	4	4	3	3	3	3	3	3	3	4	4	4	3
1101	1	1	32	2	3	6	1	2	3	2	4	2	3	26	3	5	4	4	4	4	4	4	4	4	4	4	4	4	4	4	4	4	4	4	4	4	4	4	4	4	4	4	4	4	4	4	5	4	4
1102	1	1	45	2	2	2	1	2	1	2	2	2	1	15	1	4	4	4	3	3	3	3	3	3	4	4	3	3	4	4	4	3	3	4	4	4	4	4	3	3	4	4	3	3	4	4	4	4	3
1103	1	1	23	2	2	1	3	3	2	2	4	2	1	20	2	2	3	2	2	2	2	2	4	2	2	4	4	3	3	4	4	2	4	4	4	4	4	4	4	4	2	4	4	2	4	4	4	4	3
1104	1	1	20	2	2	2	2	4	3	4	1	3	2	23	4	4	3	4	3	4	2	4	2	2	4	4	5	4	4	4	4	2	4	4	2	5	4	4	4	5	4	4	4	1	2	4	4	2	2
1105	1	1	18	2	1	3	1	1	1	1	1	1	1	11	4	5	1	5	5	5	1	4	1	1	2	5	4	4	4	4	5	4	4	1	4	4	4	4	4	4	4	5	5	4	4	4	3	3	1
1106	1	1	25	2	1	1	1	2	1	1	1	1	1	10	2	3	2	2	3	4	5	4	4	2	3	2	2	2	3	4	3	3	4	5	4	4	3	2	2	2	4	4	4	3	4	5	4	4	3
1107	1	1	27	2	1	3	2	3	2	3	2	3	1	20	2	4	5	4	4	4	4	4	4	4	4	4	4	4	4	4	4	4	4	4	4	4	4	4	4	4	4	4	4	4	4	4	4	4	4
1108	1	1	21	2	2	3	1	4	2	2	5	3	2	24	3	4	2	4	4	2	2	5	4	4	4	4	3	4	4	3	4	3	4	4	2	4	3	4	4	4	4	4	4	4	4	4	4	4	5
1109	1	1	28	2	2	3	2	3	2	2	5	3	2	24	4	4	2	4	4	4	2	4	4	2	4	4	4	4	4	4	4	4	4	4	4	4	4	4	4	4	4	4	4	4	4	4	4	4	4
1110	1	1	22	2	3	3	3	4	2	2	4	2	2	25	4	4	4	4	4	3	4	4	2	4	4	4	2	4	5	5	5	2	5	5	5	3	4	4	4	5	5	5	5	2	4	4	4	3	4
1111	1	1	21	2	2	2	1	3	2	1	1	2	2	16	4	4	3	4	4	4	4	4	3	3	4	4	4	4	4	4	4	4	4	4	4	4	4	4	4	4	4	4	4	4	4	4	4	4	4
1112	1	1	36	2	3	3	2	4	2	3	4	3	3	27	1	1	1	4	4	1	4	3	1	4	4	3	4	4	4	4	4	4	3	3	1	1	1	1	1	1	1	1	1	1	1	1	1	1	1
1113	1	1	19	2	2	2	1	5	1	2	2	2	1	18	3	5	4	2	3	3	3	2	3	4	4	4	3	3	3	3	4	5	5	4	3	3	3	4	3	4	5	3	3	3	4	2	3	5	2
1114	1	1	25	2	1	1	1	1	1	1	6	1	1	14	4	1	1	2	2	2	3	3	3	3	4	4	1	1	1	2	3	3	1	1	1	3	1	2	3	2	4	4	5	2	3	4	4	2	2
1115	1	1	25	1	2	2	3	5	1	3	5	4	1	26	5	4	4	4	4	3	4	3	4	4	4	4	4	4	4	4	4	5	4	4	4	4	5	4	4	4	4	4	4	3	4	4	4	4	4
1116	1	1	52	2	2	2	2	4	2	2	3	2	2	21	3	4	3	4	4	2	4	4	2	3	4	3	4	3	4	4	4	4	3	4	4	4	4	4	4	4	4	4	4	3	4	4	4	4	4
1117	1	1	23	2	2	2	2	3	2	1	4	3	2	21	3	4	4	4	4	4	4	4	4	4	4	4	4	4	4	4	4	4	4	4	4	4	4	4	5	5	5	5	5	5	5	5	5	5	5
1118	1	1	28	1	2	3	1	2	1	2	2	2	2	17	2	3	4	3	3	4	3	3	2	2	4	3	3	3	3	2	3	3	3	4	4	4	3	4	4	4	3	4	4	4	4	4	4	3	3
1119	1	1	23	2	3	4	3	6	1	3	3	3	2	28	4	2	4	4	2	5	4	3	1	1	2	2	2	4	3	5	5	2	2	3	2	2	2	5	5	5	5	5	3	2	2	4	2	3	3
1120	1	1	25	1	2	6	1	5	3	4	3	3	2	29	5	5	3	4	5	2	3	3	3	3	5	5	5	5	4	4	3	4	4	4	3	4	4	4	4	4	3	4	4	2	3	4	4	4	3
1121	1	1	35	2	3	4	3	5	1	3	3	3	3	28	4	4	4	3	4	2	4	2	4	4	4	4	3	2	4	4	4	4	4	4	4	3	4	2	4	4	4	4	4	4	4	2	4	4	4
1122	1	1	17	2	2	2	1	2	1	2	1	1	1	13	4	4	2	3	4	3	3	5	4	5	4	2	4	4	3	3	4	4	4	4	5	5	3	4	4	4	4	2	5	3	3	4	4	4	4
1123	1	1	42	1	2	2	3	3	2	3	4	3	2	24	3	3	3	4	3	4	3	4	4	3	3	4	4	3	3	3	3	4	3	4	3	4	4	4	4	3	3	3	3	3	4	4	4	4	4
1124	1	1	25	1	3	2	3	4	1	4	4	3	1	25	1	4	2	4	4	4	4	4	2	4	4	4	4	4	4	4	4	4	4	4	4	4	3	4	4	4	4	4	4	2	4	4	4	4	4
1125	1	1	36	2	4	3	2	3	1	3	2	3	1	22	3	3	1	4	4	3	4	3	3	2	4	4	2	3	3	4	4	4	4	4	4	4	3	4	4	4	4	4	4	4	4	4	4	4	4
1126	1	1	23	2	1	2	1	4	1	1	2	2	1	15	1	1	1	2	4	3	4	4	4	2	3	3	3	3	3	3	3	2	4	2	2	2	2	2	2	2	2	2	2	2	2	2	2	2	2
1127	1	1	26	2	2	3	1	4	3	3	4	2	2	24	4	2	4	4	2	4	2	2	2	2	2	2	4	2	4	4	4	2	4	2	4	4	4	4	4	4	4	4	4	4	2	2	4	2	2
1128	1	1	24	2	2	2	1	5	2	2	2	2	2	20	4	4	3	5	4	3	5	2	2	4	4	5	3	4	3	3	4	4	3	4	3	5	3	4	2	5	4	3	3	4	5	4	3	3	4
1129	1	1	25	2	2	2	1	3	2	3	1	2	2	18	4	4	5	4	4	3	3	4	2	4	4	5	4	4	4	4	3	4	4	4	4	4	4	4	5	4	3	4	5	4	4	4	4	4	4
1130	1	1	31	1	3	3	3	4	2	3	5	3	2	28	3	3	3	4	3	2	3	4	3	3	3	3	4	3	3	3	3	3	3	3	3	3	3	3	3	3	3	3	4	3	3	3	3	3	3
1131	1	1	18	2	1	1	1	6	1	1	1	1	1	14	1	1	1	1	1	1	1	1	1	1	1	1	1	1	1	1	1	1	1	1	1	1	1	1	1	1	1	1	1	1	1	1	1	1	1
1132	1	1	31	2	2	2	2	2	2	1	3	3	2	19	3	3	4	4	4	4	2	4	4	3	4	4	4	4	4	4	4	4	2	4	4	4	4	4	4	4	3	4	4	4	4	2	4	3	3
1133	1	1	43	2	1	3	2	2	2	2	2	1	3	18	3	3	4	3	4	4	4	3	4	4	4	5	4	3	4	4	3	3	5	4	4	3	3	4	4	3	3	4	4	4	3	4	3	4	4
1134	1	1	24	1	2	2	3	4	2	3	4	3	2	25	2	4	4	4	4	4	4	4	4	4	4	4	4	4	4	4	4	4	4	4	4	4	4	4	5	5	4	5	4	5	4	4	4	4	4
1135	1	1	23	2	2	6	4	5	4	3	6	3	3	36	4	4	4	3	2	3	4	3	3	4	2	3	3	3	3	3	3	2	4	3	3	3	3	3	3	3	4	2	3	3	3	3	2	2	2
1136	1	1	28	2	3	3	3	5	3	4	6	4	3	34	5	5	5	5	4	5	5	3	4	5	4	5	5	5	3	5	5	5	5	3	4	4	4	5	5	5	3	4	4	3	4	4	3	5	5
1137	1	1	19	2	1	1	2	3	2	2	2	2	2	17	4	4	5	4	4	4	4	4	4	4	4	4	4	4	4	4	4	4	4	4	4	4	4	4	4	4	4	4	4	4	4	4	4	4	4
1138	1	1	20	2	2	2	2	2	1	2	2	3	1	17	4	3	4	4	3	4	2	2	4	3	4	3	5	3	3	4	4	5	4	4	3	4	3	4	5	3	2	4	2	1	3	4	3	5	3
1139	1	2	31	2	2	2	2	3	2	2	4	3	2	22	4	4	3	4	3	4	3	3	1	2	4	4	4	4	4	4	4	4	4	4	4	4	4	4	4	4	4	4	4	4	4	4	4	4	4
1140	1	2	25	2	2	3	1	3	3	4	4	2	2	24	3	3	3	3	3	3	3	3	3	3	3	3	3	3	3	3	3	3	3	3	3	3	3	3	3	3	3	3	3	3	3	3	3	3	3
1141	1	2	62	2	1	2	1	6	1	1	1	1	1	15	5	5	5	5	4	4	4	4	4	4	4	4	4	4	4	4	4	4	4	4	4	4	4	4	4	4	4	4	4	4	4	4	4	4	5
1142	1	2	24	2	1	1	1	1	1	1	1	1	1	9	4	4	4	4	4	1	4	4	4	4	4	4	5	5	5	4	5	4	5	4	4	5	4	4	5	4	5	5	4	4	4	4	5	4	4
1143	1	2	32	2	3	3	4	4	1	3	2	3	3	26	3	4	2	4	4	4	2	2	2	3	2	2	4	4	4	2	2	2	4	4	4	4	3	4	4	4	4	4	4	2	3	4	4	4	3
1144	1	2	26	2	3	2	1	3	2	2	1	3	2	19	2	2	4	3	4	1	2	1	2	2	2	2	2	3	2	2	2	4	2	2	2	4	2	5	4	4	4	4	3	2	2	4	4	2	4
1145	1	2	33	1	3	2	1	5	2	3	4	3	2	25	4	3	4	2	4	2	2	4	2	4	4	4	4	4	4	4	4	4	4	4	4	4	4	4	4	4	4	4	4	4	4	4	4	4	4
1146	1	2	20	2	1	6	1	1	1	3	1	1	1	16	1	1	1	1	1	1	1	1	1	1	1	1	1	1	1	1	1	1	1	1	1	1	1	1	1	1	1	1	1	1	1	1	1	1	1
1147	1	2	24	2	2	2	3	3	2	4	5	3	2	26	4	4	4	4	4	4	4	4	3	3	4	4	4	4	4	4	4	4	4	4	4	4	4	4	4	4	4	4	4	4	4	4	4	4	4
1148	1	2	33	2	2	2	1	3	2	2	4	2	1	19	3	3	3	4	4	3	3	4	4	4	4	4	4	3	3	3	4	3	3	3	3	3	3	3	3	4	4	3	4	3	4	3	2	3	3
1149	1	2	28	2	1	3	1	3	1	3	5	3	1	21	2	3	3	4	4	4	3	3	3	4	5	4	5	4	4	3	3	3	3	4	4	3	3	3	3	2	3	3	4	3	5	5	3	4	4
1150	1	2	23	2	2	3	2	3	1	2	1	3	1	18	3	2	4	4	5	1	3	4	3	2	3	4	4	3	3	3	4	3	4	3	3	3	3	4	4	4	4	5	5	3	3	3	3	4	4
1151	1	2	26	2	3	3	2	4	2	4	5	3	1	27	4	4	4	4	4	2	4	4	2	4	4	4	4	4	4	4	4	4	4	4	4	4	4	4	4	5	5	4	4	4	5	5	4	4	4
1152	1	2	25	2	1	4	3	6	1	1	1	1	2	20	3	3	3	3	2	2	3	3	3	2	2	3	2	2	1	2	2	2	2	2	1	2	4	3	2	3	4	1	3	3	3	1	1	2	2
1153	1	2	24	2	2	6	2	6	3	4	5	3	3	34	4	4	3	4	4	2	3	3	3	3	4	4	4	4	4	4	4	4	4	4	4	4	4	4	4	4	4	4	4	3	4	4	4	4	4
1154	1	2	34	1	2	2	2	5	2	1	6	3	2	25	4	5	3	5	5	4	2	3	4	3	5	2	5	3	3	4	4	4	4	4	3	5	4	4	4	4	4	4	4	4	4	4	4	4	4
1155	1	2	27	2	2	3	1	3	1	3	3	3	2	21	4	4	4	4	4	4	4	4	4	4	4	4	4	4	4	4	4	4	4	4	4	4	4	4	4	4	4	4	4	4	4	4	4	4	4
1156	1	2	28	2	2	2	2	2	1	2	3	2	2	18	2	2	3	3	4	2	4	3	4	2	4	4	3	3	2	2	4	3	3	3	3	3	3	3	3	3	3	4	4	4	4	4	3	4	3
1157	1	2	40	2	2	3	2	3	2	3	3	3	2	23	1	4	4	4	4	4	2	4	2	2	4	4	4	4	3	4	4	2	4	4	4	4	4	4	4	4	3	3	3	4	4	4	4	2	3
1158	1	2	19	2	4	5	4	4	4	5	5	5	2	38	4	4	5	2	2	5	5	5	4	4	3	2	2	3	4	4	2	5	5	4	5	5	4	5	3	4	4	4	5	5	5	1	4	5	1
1159	1	2	22	2	2	2	2	3	2	3	3	3	2	22	3	3	2	3	2	3	2	2	3	3	4	3	2	4	3	2	4	4	4	4	4	4	4	4	3	4	4	3	2	3	3	3	4	3	3
1160	1	2	22	2	2	3	3	4	3	3	3	3	3	27	2	2	3	3	2	3	2	2	3	4	2	4	3	4	4	3	3	3	4	4	2	2	2	2	3	2	2	2	3	3	2	3	3	2	3
1161	1	2	25	2	2	4	1	4	1	3	3	2	1	21	2	3	3	3	3	3	3	3	3	3	3	3	3	3	3	3	3	3	3	3	3	3	3	3	3	3	3	3	3	3	3	3	3	3	3
1162	1	2	50	2	2	1	1	2	1	3	2	2	1	15	1	4	4	4	4	2	4	4	4	4	4	4	3	4	4	4	4	4	3	4	4	4	4	4	4	4	4	4	4	2	4	4	4	4	4
1163	1	2	24	2	2	2	3	4	1	2	2	3	2	21	4	4	4	4	4	2	4	4	4	4	4	4	4	4	4	4	4	4	4	4	4	4	4	4	4	4	4	4	4	4	4	4	4	4	4
1164	1	2	20	2	2	3	2	4	2	3	3	3	2	24	4	5	4	5	5	4	5	5	2	2	4	4	5	4	4	4	4	4	4	4	4	4	4	5	5	4	4	4	4	4	4	4	4	4	4
1165	1	2	25	2	1	1	2	2	1	1	1	2	1	12	3	4	3	4	4	4	3	3	2	3	4	4	4	4	4	4	4	3	3	4	4	4	3	3	4	4	4	4	4	2	4	4	4	4	4
1166	1	2	21	2	2	2	1	2	1	2	2	1	1	14	4	4	4	4	4	3	4	4	4	3	4	4	4	4	4	4	4	4	4	4	4	4	3	4	4	4	4	4	4	4	4	4	4	4	4
1167	1	2	22	2	3	6	2	6	3	6	6	4	3	39	5	5	3	5	4	4	4	2	5	5	5	4	5	3	2	3	4	5	5	4	3	5	4	4	5	5	5	5	4	5	5	4	5	5	4
1168	1	2	23	2	2	3	2	3	2	2	3	2	1	20	3	3	3	4	4	4	4	4	4	4	4	4	4	3	4	3	4	4	4	4	4	4	4	5	5	5	3	5	4	3	4	4	5	5	4
1169	1	2	22	2	3	3	3	5	2	3	4	5	2	30	4	4	4	4	4	4	4	4	4	4	4	4	4	4	4	4	4	2	4	4	4	4	4	4	4	4	2	4	4	4	4	4	4	4	4
1170	1	2	26	2	1	2	2	2	2	2	2	2	2	17	1	1	1	2	1	1	2	1	1	1	2	1	1	2	2	3	4	2	2	2	2	2	2	2	2	3	4	3	3	3	4	2	2	3	4
1171	1	2	21	2	1	2	1	6	2	1	1	1	1	16	5	4	4	4	4	4	4	4	4	4	4	4	4	4	4	4	4	4	4	4	4	4	4	4	4	4	4	4	4	4	4	4	4	4	4
1172	1	2	21	2	1	2	2	6	1	1	1	1	2	17	4	4	4	4	4	4	4	4	4	4	4	4	4	4	4	4	4	4	4	4	4	4	4	4	4	4	4	4	4	4	4	4	4	4	4
1173	1	2	24	2	2	2	3	3	1	2	5	3	1	22	1	1	3	4	4	4	2	2	4	3	3	3	3	3	3	4	3	4	3	2	2	3	4	4	2	4	2	2	2	3	2	4	3	2	2
1174	1	2	23	2	2	3	1	2	1	5	5	3	2	24	5	5	5	5	5	5	4	4	5	4	5	5	4	5	4	4	4	4	5	4	4	4	5	4	5	4	5	5	5	4	4	5	5	5	5
1175	1	2	49	2	3	2	2	3	3	3	3	3	3	25	3	5	1	5	5	4	4	4	2	2	4	2	5	4	4	4	4	2	4	5	2	5	4	4	4	4	4	4	4	3	2	4	3	4	3
1176	1	2	29	1	2	2	4	4	3	3	3	3	2	26	4	3	4	4	4	3	2	4	3	3	4	4	4	4	4	4	4	3	4	4	4	4	2	4	4	4	2	4	4	2	3	4	4	3	3
1177	1	2	21	2	1	2	1	2	1	1	1	2	1	12	1	1	1	4	1	2	2	3	1	1	4	3	4	1	4	3	2	1	1	4	1	4	4	4	4	2	2	4	4	4	4	4	4	4	2
1178	1	2	25	2	2	2	2	3	3	2	4	4	3	25	4	4	4	4	4	4	4	4	4	4	4	4	4	4	4	4	4	4	4	4	4	4	4	4	4	4	4	4	4	4	4	4	4	4	4
1179	1	2	21	2	3	3	2	4	2	3	6	3	2	28	3	4	3	4	3	4	3	3	4	3	4	4	4	3	4	4	4	4	3	4	4	4	4	4	4	4	3	4	4	3	4	3	3	4	3
1180	1	2	26	2	2	1	4	2	1	2	2	2	1	17	3	4	4	4	4	4	3	3	3	4	3	3	4	4	3	3	4	3	3	3	3	4	4	4	4	4	3	4	4	4	4	3	3	3	4
1181	1	2	18	2	1	1	2	1	1	1	4	2	1	14	4	4	4	4	4	4	4	3	2	3	4	4	4	3	3	1	4	3	4	4	4	4	4	4	2	4	3	4	4	4	4	4	4	4	5
1182	1	2	24	2	3	2	3	3	1	2	4	3	1	22	4	4	1	4	4	2	2	4	2	2	4	2	2	3	4	4	3	2	3	4	2	3	3	3	4	4	3	4	4	2	3	4	4	4	4
1183	1	2	29	1	2	2	3	3	2	3	4	3	2	24	2	4	4	4	4	3	4	4	3	4	3	3	4	4	4	4	4	4	4	4	4	4	4	4	4	4	4	4	4	4	4	4	4	4	4
1184	1	2	20	2	2	3	2	5	3	5	3	3	3	29	3	2	3	4	3	4	2	4	3	4	3	4	4	3	3	3	3	2	3	2	2	4	4	4	4	4	3	3	4	3	4	4	4	2	2
1185	1	2	20	2	2	6	3	3	3	1	5	3	1	27	3	4	4	4	4	2	4	4	4	4	4	3	4	4	4	4	4	4	4	4	4	4	4	4	4	4	3	4	4	3	4	4	4	4	4
1186	1	2	35	2	3	3	2	3	2	3	4	3	3	26	4	4	4	4	4	4	4	4	2	4	4	4	4	4	4	4	4	4	4	4	4	4	4	4	4	4	4	4	4	2	4	4	4	4	4
1187	1	2	19	2	2	3	3	5	3	3	4	3	3	29	4	4	4	4	4	1	3	3	2	3	4	4	4	4	4	4	3	4	4	4	4	4	3	4	4	4	4	4	4	2	4	4	3	2	3
1188	1	2	23	2	3	3	2	6	3	3	6	3	2	31	5	3	3	4	4	4	5	4	5	5	4	4	4	4	4	4	3	5	3	4	3	4	3	5	5	5	3	5	4	3	4	4	3	4	3
1189	1	2	69	2	2	3	2	4	2	3	3	3	2	24	2	2	1	1	3	2	1	2	1	1	2	1	2	2	2	2	1	2	2	2	2	2	4	4	4	4	2	2	4	2	3	2	2	2	2
1190	1	2	20	2	3	3	2	6	3	3	5	4	2	31	3	4	4	4	4	3	4	4	4	4	4	4	4	4	4	4	4	4	4	4	4	4	4	4	4	4	4	4	4	4	4	4	4	4	4
1191	1	2	22	2	1	3	3	5	1	1	6	1	4	25	5	1	4	2	2	2	3	5	1	3	4	5	1	2	5	3	3	3	3	3	4	4	4	4	4	4	4	4	4	4	4	4	4	4	4
1192	1	2	29	1	3	3	1	4	3	3	3	3	3	26	4	4	4	5	4	3	4	4	4	4	4	4	5	4	4	4	4	4	3	4	4	4	4	4	4	4	4	4	4	4	4	4	4	4	4
1193	1	2	19	2	1	1	1	1	1	1	3	1	1	11	5	5	5	5	5	5	5	5	5	5	5	5	5	5	5	5	5	5	5	5	5	4	5	3	4	5	5	5	5	3	5	4	3	5	5
1194	1	2	45	2	2	4	2	2	2	3	3	3	2	23	5	4	4	4	4	2	4	4	4	3	4	4	4	4	4	4	4	4	4	4	4	4	4	4	4	4	4	4	4	4	4	4	4	4	3
1195	1	2	18	2	1	1	1	6	1	1	1	1	1	14	1	1	1	1	1	1	1	1	1	1	1	1	1	1	1	1	1	1	1	1	1	1	1	1	2	2	3	2	3	5	1	2	4	5	1
1196	1	2	35	2	1	2	2	5	1	1	3	2	2	19	2	2	2	2	2	2	2	2	2	2	2	2	2	2	2	2	2	2	2	2	3	3	3	3	3	3	2	3	3	4	5	4	4	4	4
1197	1	2	20	2	1	3	2	1	1	1	1	2	1	13	3	3	4	5	5	1	5	5	4	3	4	4	5	4	4	4	3	4	4	5	4	5	5	4	4	5	5	5	5	4	5	5	5	5	4
1198	1	2	25	2	2	3	2	4	2	3	4	3	2	25	2	2	4	4	4	3	4	3	3	2	3	4	4	3	3	3	3	3	2	3	4	4	3	4	4	4	4	4	3	4	4	3	3	2	2
1199	1	2	25	2	2	2	2	3	2	3	3	3	2	22	2	3	2	2	4	3	2	3	4	2	4	3	2	4	4	4	4	4	3	4	2	2	3	5	4	4	2	4	4	2	4	4	3	2	3
1200	1	2	18	2	3	3	4	4	4	4	3	4	3	32	3	2	2	5	4	4	4	4	4	4	3	4	4	4	4	4	3	4	4	4	4	4	4	5	4	3	4	2	5	4	4	4	5	5	5
1201	1	2	25	1	2	2	2	3	2	2	5	3	2	23	1	1	1	1	1	1	1	1	1	1	4	4	4	4	4	4	3	4	3	4	3	4	4	2	5	3	2	4	4	3	4	4	3	3	3
1202	1	2	20	2	2	3	2	5	3	3	5	2	2	27	4	4	4	5	3	4	5	4	4	4	4	4	4	4	5	5	3	3	4	5	2	4	4	4	4	4	4	4	5	3	4	4	4	4	4
1203	1	2	25	2	2	3	3	4	3	3	5	4	3	30	3	4	3	4	4	2	2	4	3	3	3	4	4	4	4	4	4	4	3	4	4	4	4	4	4	4	4	4	4	4	4	4	4	4	4
1204	1	2	23	1	2	2	1	3	1	1	5	2	1	18	4	4	5	4	3	3	3	4	3	3	4	4	4	3	4	4	4	4	4	4	4	4	4	4	4	5	4	4	4	4	4	4	4	3	3
1205	1	2	34	2	2	3	2	3	2	3	2	3	2	22	3	4	4	4	4	2	4	4	3	3	4	4	4	2	4	4	2	4	4	4	4	4	3	4	4	4	2	4	4	4	4	4	4	4	4
1206	1	2	19	2	1	1	3	2	1	1	1	1	2	13	3	3	3	3	3	3	3	4	4	4	4	4	4	4	4	4	4	4	4	4	4	3	2	3	4	4	2	4	4	3	4	4	4	3	4
1207	1	2	32	2	2	2	2	5	2	2	2	2	2	21	4	5	5	5	5	5	5	5	5	5	5	5	5	5	5	5	5	5	5	5	5	5	5	5	5	5	5	5	5	5	5	5	5	5	5
1208	1	2	28	2	1	3	2	5	1	4	2	2	2	22	4	4	3	3	4	4	4	3	3	3	3	3	3	3	3	4	4	4	2	2	3	3	3	3	3	3	2	3	3	3	3	4	3	2	3
1209	1	2	23	2	1	3	2	1	2	1	1	1	2	14	4	4	4	4	4	4	4	4	4	4	4	4	4	4	4	4	4	4	4	4	4	4	4	4	4	4	4	4	4	4	4	4	4	4	4
1210	1	2	30	2	2	3	1	1	1	1	1	2	1	13	3	4	2	4	4	3	3	4	2	2	2	3	4	2	4	3	3	3	2	4	2	4	4	4	4	4	3	3	3	3	3	4	3	3	3
1211	1	2	23	2	2	3	2	4	3	3	3	3	2	25	3	4	3	4	4	4	4	4	2	3	3	3	4	4	3	4	3	4	4	4	3	4	4	4	4	4	4	4	4	4	4	4	4	3	4
1212	1	2	27	2	2	4	2	5	2	3	1	2	3	24	5	4	4	4	4	4	5	3	4	4	5	5	5	4	4	5	4	5	5	3	5	5	4	5	5	5	5	4	4	4	5	4	4	4	4
1213	1	2	45	2	1	3	1	2	2	1	2	2	2	16	4	4	3	3	5	2	4	3	4	3	4	3	4	3	4	4	4	4	4	4	4	4	3	4	4	3	4	4	5	3	4	3	4	4	3
1214	1	2	31	2	3	4	3	4	2	3	4	3	3	29	4	4	4	4	4	4	4	3	4	3	4	4	4	4	4	4	3	4	4	4	4	4	4	4	4	4	3	4	4	4	4	4	4	4	4
1215	1	2	18	2	2	3	2	3	1	3	1	3	1	19	4	3	4	4	3	3	4	2	4	3	4	4	4	4	2	4	5	5	4	5	4	4	4	4	4	5	4	4	4	2	4	4	4	4	4
1216	1	2	28	2	1	1	2	3	1	1	1	2	1	13	4	4	4	4	4	2	4	5	3	4	4	4	4	4	4	4	4	3	4	4	4	4	5	3	4	5	5	5	5	4	4	4	4	3	4
1217	1	2	28	2	1	1	1	1	1	1	1	1	1	9	4	4	4	4	4	4	4	4	4	4	4	4	4	4	4	4	4	4	4	4	4	4	4	4	4	4	4	4	4	4	4	4	4	3	3
1218	1	2	29	1	3	3	1	4	2	3	2	3	2	23	4	3	4	5	4	4	3	3	2	3	4	4	5	3	4	4	5	5	5	3	5	5	3	5	4	5	5	3	4	4	3	5	5	4	3
1219	1	2	28	2	2	3	1	3	1	2	2	3	2	19	4	4	2	4	4	2	2	2	4	4	4	2	4	4	4	4	4	2	4	4	2	4	4	4	4	4	4	4	4	2	4	4	4	4	4
1220	1	2	23	2	2	3	2	4	2	3	4	3	2	25	2	4	4	4	4	3	3	4	4	4	4	4	4	4	4	4	4	4	4	4	4	4	4	4	4	4	4	4	4	3	4	4	4	4	4
1221	1	2	25	2	1	3	1	2	1	2	2	1	1	14	3	4	4	5	4	3	4	4	5	4	3	4	5	4	4	4	5	4	4	4	4	5	4	4	4	4	5	4	4	4	4	4	4	5	4
1222	1	2	25	2	2	3	3	3	3	3	5	4	3	29	2	4	4	2	2	4	4	2	4	2	4	3	2	2	2	2	2	4	2	2	2	2	2	2	2	4	2	4	4	2	2	4	2	2	2
1223	1	2	35	2	2	2	1	3	1	2	2	1	1	15	4	4	4	4	4	1	4	5	4	4	4	4	4	4	4	4	4	4	4	4	4	4	4	4	4	4	4	4	4	4	4	4	4	4	4
1224	1	2	18	2	2	3	3	4	2	3	4	3	3	27	5	3	5	5	5	5	3	2	3	5	3	5	5	5	5	5	5	5	5	5	5	5	5	5	5	5	5	5	5	5	5	5	5	5	5
1225	1	2	26	2	1	1	2	1	1	1	1	1	1	10	1	1	1	1	1	1	1	1	2	1	1	1	1	1	1	1	1	1	1	1	1	1	1	1	1	1	1	1	1	1	1	1	1	1	1
1226	1	2	23	2	2	3	2	4	2	3	3	3	2	24	3	4	4	4	4	4	3	2	1	3	4	4	4	4	4	4	4	3	4	4	4	4	3	4	4	4	4	4	4	4	4	4	4	4	4
1227	1	2	20	2	3	2	3	4	2	2	4	3	2	25	4	4	4	4	3	4	4	4	4	3	4	4	4	4	3	5	4	4	4	4	3	4	3	4	4	4	4	4	4	4	4	4	4	4	3
1228	1	2	19	2	2	6	2	2	3	2	2	3	3	25	4	4	3	4	5	3	5	5	4	5	5	5	5	5	5	5	5	5	5	5	5	5	5	4	5	5	5	5	5	4	5	5	5	5	5
1229	1	2	24	1	2	3	1	3	2	2	2	2	2	19	3	4	4	4	3	3	2	3	4	3	4	4	4	3	4	4	3	4	4	4	4	4	4	3	4	4	3	4	3	3	3	3	4	4	3
1230	1	2	30	2	2	3	2	3	3	3	4	3	3	26	3	4	4	4	4	4	4	4	2	4	4	4	4	4	4	4	4	4	4	4	4	4	4	4	4	4	4	4	4	4	4	4	4	4	4
1231	1	2	20	2	1	1	1	1	1	1	1	1	1	9	3	5	1	5	5	5	5	4	4	4	4	4	4	4	4	4	4	4	4	4	4	4	4	4	4	4	4	4	4	4	4	4	4	4	4
1232	1	2	38	2	2	2	2	3	1	2	1	2	1	16	1	1	1	2	1	2	1	1	1	1	1	1	1	1	1	1	1	1	1	1	1	1	1	1	1	1	1	1	1	1	2	2	1	1	2
1233	1	2	25	1	2	1	1	2	1	2	2	2	1	14	2	4	3	5	5	1	4	5	5	3	4	2	5	4	4	4	4	4	2	4	4	5	4	3	4	5	3	4	4	2	4	5	5	4	5
1234	1	2	40	2	1	2	2	2	1	1	1	1	1	12	4	4	4	4	4	2	2	4	4	4	4	4	4	4	4	4	4	4	4	4	4	4	4	4	4	2	2	4	4	2	4	4	4	4	4
1235	1	2	25	2	2	2	2	2	3	2	2	3	2	20	4	4	3	4	3	2	4	4	2	2	4	4	4	5	4	3	4	2	4	4	3	3	4	2	2	4	4	4	5	4	3	3	2	4	4
1236	1	2	36	2	2	2	2	5	2	2	5	3	3	26	4	5	4	4	4	2	4	2	5	4	5	5	2	4	4	4	4	5	4	5	4	1	4	2	5	5	4	5	5	5	5	5	5	5	5
1237	1	2	27	2	2	1	1	2	3	2	5	2	2	20	4	4	4	4	4	1	4	4	2	4	4	4	2	4	4	4	4	2	5	5	4	2	4	4	5	4	5	5	5	1	5	5	5	5	5
1238	1	2	38	2	3	3	2	4	2	3	6	4	2	29	4	4	3	5	3	2	4	3	2	4	4	2	4	3	3	4	3	3	4	3	3	4	4	3	4	5	4	3	3	4	4	4	3	2	3
1239	1	2	22	2	2	2	1	1	2	1	5	2	2	18	3	4	4	4	4	3	4	4	4	4	4	4	4	3	3	4	4	4	4	4	4	4	4	4	4	4	4	4	4	4	4	4	4	5	4
1240	1	2	34	2	2	3	2	3	2	3	1	2	2	20	2	4	4	4	4	3	3	4	4	4	4	4	4	4	4	4	4	4	4	4	4	4	4	4	4	4	4	4	4	4	4	4	4	4	4
1241	1	2	19	2	2	1	1	6	1	1	6	2	1	21	1	5	1	4	4	1	4	4	4	4	4	4	4	4	4	4	4	4	4	4	4	4	5	5	5	5	5	5	5	5	5	5	5	5	5
1242	1	2	19	2	2	2	3	3	2	2	5	3	2	24	3	4	4	2	4	3	2	3	4	2	2	4	2	3	3	4	4	4	2	4	4	2	3	5	4	4	3	2	3	4	4	4	3	4	3
1243	2	2	29	1	3	3	2	4	2	3	3	3	2	25	3	3	4	4	3	3	3	3	2	3	3	3	3	3	3	3	3	3	3	3	3	3	4	3	4	3	3	3	3	3	3	3	3	3	3
1244	2	2	20	2	3	2	1	3	2	3	4	1	1	20	4	4	3	4	5	2	4	5	3	4	4	5	3	4	3	3	4	4	5	4	5	4	5	4	3	5	3	5	5	3	4	4	3	5	4
1245	2	2	22	2	3	4	2	4	2	3	3	3	2	26	4	4	4	4	4	4	3	2	4	3	4	3	3	4	3	3	4	3	4	3	3	3	4	4	4	4	4	4	4	3	4	3	4	3	3
1246	2	2	25	2	3	3	3	5	2	4	4	4	2	30	2	4	4	4	4	3	2	4	2	4	3	4	2	4	4	4	2	4	4	4	4	2	2	4	5	5	4	4	4	3	4	4	4	4	4
1247	2	2	17	2	1	1	1	6	1	1	1	1	1	14	5	5	5	5	5	5	5	5	5	5	5	5	5	5	5	5	5	5	5	5	5	5	5	5	5	5	5	5	5	5	5	5	5	5	5
1248	2	2	19	2	2	3	3	3	3	3	4	3	3	27	2	4	4	4	4	3	4	4	4	3	4	4	4	4	4	4	2	4	4	4	4	4	4	4	4	4	2	4	4	4	4	4	4	4	3
1249	2	2	23	2	1	1	1	1	3	1	1	2	2	13	3	4	4	3	3	2	3	3	2	2	4	3	2	3	4	4	4	2	3	4	4	2	4	3	4	3	3	3	4	4	4	3	3	4	3
1250	2	2	24	1	2	5	1	5	3	2	5	3	2	28	4	4	4	4	4	2	2	4	3	3	4	4	4	4	4	4	4	4	4	4	4	4	4	4	4	4	3	4	4	3	3	4	4	4	4
1251	2	2	18	2	1	3	2	4	2	3	2	2	1	20	3	3	3	3	2	3	4	3	4	3	4	4	4	3	4	3	2	2	2	3	2	2	2	2	3	4	2	3	3	4	3	3	3	2	2
1252	2	2	25	2	1	1	2	5	2	2	2	2	1	18	3	3	3	3	3	3	3	3	3	3	2	3	3	3	3	3	3	3	3	3	3	3	2	2	3	3	3	3	3	3	2	3	2	2	3
1253	2	2	18	2	2	2	2	3	2	2	2	2	2	19	4	4	4	4	4	4	2	4	4	2	4	4	4	4	4	4	2	4	4	4	4	4	4	4	5	4	2	4	4	4	4	4	2	2	2
1254	2	2	35	2	1	1	2	4	2	1	4	4	1	20	2	3	3	2	2	3	3	4	3	2	3	3	2	3	3	3	3	3	3	3	3	4	3	4	3	3	3	4	4	4	3	2	2	1	2
1255	2	2	30	2	2	2	1	3	1	2	2	3	1	17	4	4	4	4	4	2	4	4	4	4	4	3	4	3	4	4	4	4	4	5	4	4	4	3	4	4	4	4	5	5	4	4	4	5	4
1256	2	2	26	2	2	3	3	2	3	3	4	3	3	26	5	5	4	4	3	3	2	4	4	4	4	4	4	4	4	4	4	5	4	4	4	4	4	4	4	4	3	4	4	4	5	5	3	4	4
1257	2	2	25	1	3	2	2	5	2	2	2	2	2	22	2	2	2	2	2	3	3	3	3	3	1	3	3	3	3	3	3	3	4	4	5	5	5	5	5	4	4	5	4	5	4	5	4	4	4
1258	2	2	46	2	3	2	3	2	3	3	4	3	3	26	3	4	2	4	4	4	4	4	4	3	4	4	4	4	4	4	4	4	3	4	4	4	4	4	4	4	4	4	3	4	4	4	4	4	4
1259	2	2	18	2	3	1	2	4	2	2	2	2	2	20	1	1	1	1	1	1	1	1	1	1	1	1	1	1	1	3	5	1	4	3	2	2	1	3	1	2	2	1	4	3	4	3	2	2	2
1260	2	2	20	2	2	3	3	3	2	2	4	3	2	24	2	2	2	3	3	3	3	3	3	3	2	2	3	3	3	3	3	3	3	3	3	3	3	3	3	3	3	3	3	3	3	3	3	3	3
1261	2	2	20	2	2	2	2	2	2	2	1	1	2	16	4	4	4	4	4	5	4	4	4	4	4	4	4	4	4	4	4	4	4	4	4	4	4	4	4	4	4	4	4	4	4	4	4	4	4
1262	2	2	27	1	2	2	2	2	1	2	2	3	1	17	2	3	4	4	4	3	2	3	3	3	3	3	4	3	4	3	3	4	3	4	4	4	3	4	4	3	3	4	4	3	3	4	3	3	3
1263	2	2	19	2	1	4	1	4	2	2	3	3	1	21	3	2	1	4	4	4	1	2	1	1	2	4	4	4	2	4	4	2	4	1	1	4	1	4	4	4	4	4	4	1	1	4	4	1	1
1264	2	2	25	2	2	2	2	2	2	1	4	3	2	20	3	4	4	4	4	4	4	4	4	4	4	4	4	4	4	4	4	4	4	4	4	4	4	4	4	4	4	4	4	4	4	4	4	4	4
1265	2	2	19	2	2	1	1	6	1	1	1	2	1	16	4	4	4	4	4	2	2	4	4	4	4	4	4	4	4	4	4	4	4	4	4	4	4	4	4	4	4	4	4	4	4	4	4	4	4
1266	2	2	22	2	2	2	1	2	2	2	5	2	2	20	5	5	4	4	5	2	4	4	4	4	4	4	4	4	4	4	4	4	4	4	4	4	3	3	4	4	4	4	4	3	4	4	4	4	4
1267	2	2	32	2	1	2	1	1	1	1	1	1	1	10	1	5	3	3	4	1	1	1	1	1	5	3	4	4	3	4	3	3	3	3	3	3	3	3	3	3	3	3	3	3	3	3	3	3	3
1268	2	2	45	2	2	1	2	2	1	2	3	2	1	16	4	4	4	4	4	4	4	4	4	4	4	4	4	4	4	4	4	4	4	4	4	4	4	4	4	4	4	4	4	4	4	4	4	4	3
1269	2	2	42	1	1	2	2	5	1	2	4	3	1	21	3	4	3	4	4	2	4	4	4	4	4	4	4	4	4	4	3	3	3	4	3	4	3	4	4	4	4	4	4	4	4	4	4	4	4
1270	2	2	50	2	2	2	2	5	2	2	5	3	2	25	2	2	2	2	2	2	2	2	2	2	2	1	2	2	2	2	2	2	2	2	2	4	4	4	4	4	4	4	4	4	4	4	4	4	4
1271	2	2	51	1	1	1	1	2	1	1	2	2	1	12	3	4	4	4	5	3	3	4	2	1	2	3	2	3	2	1	1	1	3	2	1	3	2	1	2	3	3	1	1	3	5	4	4	4	3
1272	2	2	42	1	2	1	3	2	2	2	1	3	2	18	4	4	3	4	3	2	4	3	4	4	3	3	4	4	3	3	4	4	4	4	3	4	3	4	4	4	3	4	4	4	3	4	3	4	3
1273	2	2	24	2	3	3	1	5	1	3	4	4	3	27	4	3	3	4	3	4	2	2	4	2	2	4	4	3	2	4	4	4	3	3	4	4	2	4	4	2	2	3	2	2	3	3	2	2	2
1274	2	2	38	2	1	1	1	1	1	1	1	1	1	9	2	5	4	4	4	4	4	4	4	4	4	4	4	4	4	4	4	4	4	4	4	4	4	4	4	4	4	4	4	4	4	5	5	5	4
1275	2	2	43	2	2	2	2	2	1	1	2	1	1	14	1	1	1	1	1	1	1	1	1	1	1	2	4	1	1	1	2	1	1	2	2	2	2	2	2	2	2	2	2	2	2	2	2	2	3
1276	2	2	30	2	2	3	1	3	1	2	4	3	2	21	3	3	2	4	3	4	4	2	4	2	3	3	4	3	4	3	3	4	3	2	3	4	3	4	4	3	3	4	3	4	4	4	4	4	3
1277	2	2	27	1	2	2	2	3	2	2	5	2	2	22	3	4	4	5	4	3	4	4	4	4	4	4	4	4	4	4	4	5	5	4	3	4	3	4	4	4	4	5	5	4	4	4	4	4	4
1278	2	2	20	2	2	2	1	1	1	1	1	2	1	12	2	3	4	2	3	3	3	4	3	3	4	3	3	3	2	3	3	3	3	3	4	2	3	4	4	4	3	3	3	4	3	4	3	3	4
1279	2	2	18	2	2	2	3	3	2	3	4	3	3	25	1	4	3	4	3	3	2	4	2	4	4	4	4	4	4	4	4	3	3	3	4	3	3	4	3	4	5	4	3	3	4	4	4	4	5
1280	2	2	50	2	2	3	2	5	3	2	3	2	2	24	3	2	4	3	5	2	4	4	1	3	2	2	1	2	2	1	3	2	2	3	3	1	4	4	4	4	1	4	4	4	4	2	1	2	4
1281	2	2	25	2	2	3	2	4	3	3	4	4	3	28	4	4	4	4	4	4	3	4	2	4	4	2	4	3	4	4	4	2	4	4	2	4	4	4	4	4	4	4	2	4	4	4	4	4	3
1282	2	2	60	2	3	3	3	6	3	4	4	2	4	32	4	3	2	3	3	1	3	4	2	3	5	3	1	3	3	4	3	2	5	4	3	4	4	4	4	5	5	5	5	5	5	4	4	5	5
1283	2	2	29	2	2	3	2	4	2	3	4	3	2	25	3	4	4	4	4	3	4	3	4	4	4	4	4	4	4	4	4	5	3	5	4	5	4	5	4	4	4	4	4	2	4	4	4	4	4
1284	2	2	48	1	2	3	3	4	2	3	3	3	2	25	4	4	4	4	4	4	4	4	4	4	4	4	4	4	4	4	2	4	4	4	4	4	4	4	4	4	3	4	4	4	4	4	4	4	4
1285	2	2	26	2	2	2	1	5	2	2	3	2	2	21	4	4	4	4	4	4	4	4	4	4	4	4	4	4	4	4	4	4	4	4	4	4	4	4	4	4	4	4	4	4	4	4	4	4	4
1286	2	2	38	1	2	3	2	3	2	1	3	3	2	21	4	4	4	4	4	4	4	4	4	4	4	4	4	4	4	4	4	4	4	4	4	4	4	4	4	4	4	4	4	4	5	5	4	4	4
1287	2	2	19	2	2	2	3	2	1	2	4	2	1	19	3	2	3	5	4	4	4	4	2	3	4	4	4	4	5	4	4	4	3	3	2	4	4	4	4	4	4	4	3	2	3	4	4	2	3
1288	2	2	37	2	2	2	1	2	2	1	1	2	2	15	2	4	3	2	3	4	2	2	1	2	3	3	4	3	4	4	3	2	2	4	3	4	4	4	4	4	3	4	3	4	4	4	3	3	2
1289	2	2	30	2	1	2	2	3	1	1	1	2	1	14	3	3	3	3	3	3	3	3	3	3	3	3	4	3	3	3	3	4	3	3	3	3	3	3	3	3	2	4	3	3	4	3	3	3	3
1290	2	2	16	2	2	3	1	3	3	3	3	2	2	22	1	4	4	4	4	4	3	3	2	4	4	3	3	4	4	4	4	4	4	4	4	4	4	4	4	3	3	4	3	4	3	4	3	3	4
1291	2	2	28	2	2	2	2	4	2	3	5	3	2	25	4	3	3	4	3	4	3	4	4	3	4	3	4	3	3	4	4	4	4	4	3	4	3	4	4	4	4	4	4	4	4	4	4	4	3
1292	2	2	24	2	2	3	3	3	1	3	4	3	2	24	4	3	3	3	3	2	2	1	1	1	1	1	3	1	1	1	2	2	3	1	1	1	1	4	4	4	4	4	3	3	2	4	2	3	3
1293	2	2	23	2	2	3	2	3	2	3	3	3	2	23	4	4	3	4	4	3	3	3	4	4	4	4	4	4	4	4	4	4	4	4	4	4	4	4	4	4	4	4	4	4	4	4	4	4	4
1294	2	2	20	2	1	6	1	1	1	1	1	1	4	17	1	1	1	1	1	1	1	1	1	1	1	1	1	1	1	1	1	1	1	1	1	1	1	1	1	1	1	1	1	1	1	1	1	1	1
1295	2	2	26	1	2	3	3	4	3	5	1	4	3	28	1	4	4	4	4	4	4	3	4	5	4	4	4	4	4	4	4	4	4	4	5	5	4	5	5	5	5	5	5	4	3	4	4	5	4
1296	2	2	19	2	1	1	2	5	1	2	5	2	1	20	4	3	3	4	4	4	2	3	2	2	4	3	4	4	3	3	3	4	4	3	3	1	1	4	4	5	5	3	4	3	3	4	4	1	4
1297	2	2	19	2	3	3	4	6	3	4	5	4	3	35	1	4	3	4	3	4	4	4	4	3	4	2	4	2	2	2	2	3	2	3	4	4	4	4	4	4	2	4	4	4	4	4	2	2	2
1298	2	2	25	2	1	6	4	3	1	1	2	4	3	25	3	3	3	3	3	3	3	3	3	3	3	3	3	3	3	3	3	3	3	3	3	3	3	3	3	3	3	3	3	3	3	3	3	3	3
1299	2	2	42	2	3	2	2	4	1	4	2	3	2	23	3	2	4	2	4	4	4	3	2	2	4	4	2	3	4	3	3	4	3	2	4	2	4	4	4	4	3	3	2	3	4	4	2	2	3
1300	2	2	21	2	2	2	2	3	2	2	5	3	2	23	3	3	3	3	3	3	3	3	3	3	3	3	3	3	3	3	3	3	3	3	3	3	3	3	3	3	3	3	3	3	3	3	3	3	3
1301	2	2	25	2	1	2	2	3	1	2	1	1	1	14	2	2	4	5	4	2	2	1	2	2	1	3	4	1	1	2	1	1	2	3	2	2	1	1	1	1	1	1	3	2	2	2	2	2	2
1302	2	2	43	2	3	3	3	4	2	3	3	3	2	26	3	4	3	2	4	2	4	4	2	4	5	4	4	4	4	4	4	4	4	4	4	4	4	5	5	5	5	5	5	5	5	5	5	5	5
1303	2	2	18	2	1	2	1	2	1	2	1	1	1	12	2	4	4	4	4	4	4	3	2	4	4	4	4	2	2	3	4	4	4	4	3	4	4	5	4	3	4	4	4	4	4	4	4	4	4
1304	2	2	25	2	2	2	2	4	1	1	4	3	2	21	4	4	4	4	4	4	5	5	5	4	5	5	5	4	5	4	5	5	5	5	5	4	5	5	4	4	4	5	5	5	5	5	4	5	5
1305	2	2	32	2	1	1	1	1	1	1	1	1	1	9	3	3	2	2	2	2	2	2	2	2	3	3	3	3	3	3	3	3	3	3	3	3	3	3	3	3	3	3	3	3	3	3	3	3	3
1306	2	2	20	2	1	3	2	5	2	3	3	3	3	25	2	2	2	2	2	2	2	2	2	2	2	2	2	2	2	2	2	2	2	2	2	2	2	2	3	2	1	2	2	2	2	2	2	3	3
1307	2	2	26	1	2	2	2	2	2	2	2	2	2	18	3	3	3	3	3	3	3	3	3	3	3	3	3	3	3	3	3	3	3	3	3	3	3	3	3	3	3	3	3	3	3	3	3	3	3
1308	2	2	53	2	2	2	3	3	1	3	5	3	1	23	2	2	3	3	3	3	3	3	5	3	3	3	2	3	3	3	4	5	3	3	3	3	3	2	3	3	3	3	3	2	2	3	3	4	3
1309	2	2	19	2	2	4	1	1	1	1	1	1	1	13	1	4	3	3	3	3	3	3	3	3	3	3	3	3	3	3	3	3	3	3	3	3	3	3	3	3	3	3	3	3	3	3	3	3	3
1310	2	2	30	1	2	2	2	3	1	2	2	2	2	18	2	2	2	2	2	1	3	4	2	2	3	3	3	3	3	4	4	3	3	3	3	3	3	5	4	4	3	3	3	3	3	3	3	3	3
1311	2	2	23	2	2	3	2	4	3	3	4	3	3	27	4	4	4	5	4	2	3	4	4	4	4	4	4	4	4	4	4	4	4	5	4	4	4	2	4	4	3	4	4	2	4	4	4	4	4
1312	2	2	24	2	1	1	2	6	2	1	1	3	1	18	3	3	3	3	4	3	3	3	3	3	3	3	5	5	4	2	3	4	5	5	4	3	3	4	5	5	4	4	3	3	3	3	2	3	2
1313	2	2	44	2	3	2	1	5	1	4	3	4	1	24	3	4	2	3	4	2	3	4	2	3	4	4	2	3	4	4	2	2	3	4	4	2	2	4	3	4	2	4	3	2	4	4	3	3	3
1314	2	2	20	2	2	3	2	2	1	3	2	2	1	18	4	4	3	3	4	3	4	3	2	2	3	3	4	2	2	2	2	3	3	4	3	3	3	4	4	4	3	4	4	4	4	3	4	4	4
1315	2	2	28	2	2	3	1	4	2	2	5	3	2	24	3	2	3	4	3	2	2	2	3	3	2	3	3	2	3	4	2	4	2	4	2	4	3	2	4	2	4	2	4	3	2	2	2	3	3
1316	2	2	20	2	2	1	3	1	1	1	1	1	1	12	1	1	1	1	1	1	1	1	1	1	1	1	1	1	1	1	1	1	1	1	1	1	1	1	1	1	1	1	1	1	1	1	1	1	1
1317	2	2	20	2	4	3	2	4	3	4	5	4	3	32	3	3	3	3	3	3	3	3	3	2	3	3	4	3	2	4	4	3	3	3	3	4	2	3	3	4	4	3	2	3	3	2	4	4	3
1318	2	2	28	2	1	1	1	1	1	1	6	1	1	14	3	3	3	4	4	3	2	2	3	3	2	3	3	4	3	3	4	3	3	3	3	3	2	2	2	2	2	2	3	3	3	3	3	2	3
1319	2	2	18	2	2	2	2	2	1	1	2	2	1	15	3	2	4	4	4	4	3	2	1	4	2	4	4	4	4	4	4	4	4	4	4	4	5	5	5	3	4	4	3	5	4	4	3	4	3
1320	2	2	24	2	2	2	1	2	1	2	3	2	1	16	4	4	3	4	4	4	2	4	2	2	4	4	4	2	2	2	4	4	4	4	3	4	4	4	4	4	4	4	4	4	4	4	4	3	4
1321	2	2	24	2	2	3	1	3	1	3	1	2	1	17	3	2	4	4	4	4	4	4	1	4	4	3	4	3	4	4	4	2	4	3	4	4	3	4	4	4	4	4	4	4	4	4	4	3	4
1322	2	2	28	2	2	3	2	2	3	1	4	3	2	22	2	4	4	4	4	4	4	4	2	2	4	4	4	5	4	5	4	2	4	4	4	4	4	4	4	4	4	4	4	2	4	4	4	2	4
1323	2	2	46	2	2	4	2	2	4	5	5	3	1	28	4	4	4	4	4	2	4	4	4	4	4	4	2	4	4	2	4	2	2	4	4	4	4	4	4	4	2	4	2	4	4	4	4	4	4
1324	2	2	28	2	2	2	3	2	3	1	4	3	3	23	4	4	5	4	3	4	1	2	1	1	4	1	4	1	2	2	4	1	4	1	4	4	2	4	4	2	4	4	1	1	2	4	4	1	2
1325	2	2	20	2	3	3	3	6	3	3	5	3	4	33	4	4	4	4	4	2	4	4	4	4	4	4	4	4	4	4	4	4	4	4	4	4	4	4	4	4	4	4	4	4	4	4	4	4	4
1326	2	2	21	2	2	3	3	4	2	4	4	3	2	27	4	4	5	4	4	2	2	2	4	4	4	5	5	4	2	5	4	4	3	5	5	5	4	4	5	4	2	4	4	4	5	4	3	2	4
1327	2	2	56	2	1	1	3	1	1	1	1	1	1	11	3	4	3	4	4	4	4	4	4	4	4	4	4	4	4	4	4	4	4	4	4	4	4	4	4	4	4	4	4	4	4	4	4	4	4
1328	2	2	24	2	2	2	2	5	2	2	2	2	2	21	2	2	4	3	4	2	4	2	3	2	4	2	4	2	3	4	3	2	4	3	4	2	4	2	3	4	4	2	3	2	2	3	3	3	3
1329	2	2	32	2	2	4	2	5	3	3	4	2	3	28	4	4	4	5	4	3	2	3	4	4	4	4	4	3	4	4	5	4	5	3	5	5	4	4	3	3	3	3	4	4	4	4	4	3	3
1330	2	2	19	2	1	2	2	2	1	2	2	2	1	15	4	4	4	4	4	4	4	4	4	4	4	4	4	4	4	4	4	4	4	4	4	4	4	4	4	4	4	4	4	4	4	4	4	4	4
1331	2	2	20	2	2	1	3	2	2	2	1	2	2	17	4	3	3	4	4	2	3	3	2	4	4	3	4	4	4	4	4	3	4	4	3	4	4	4	4	4	4	4	4	3	4	4	5	3	3
1332	2	2	28	2	2	3	3	6	2	3	5	3	2	29	3	3	4	4	4	3	3	4	4	4	4	4	4	3	4	4	4	4	2	3	4	4	5	5	5	4	4	4	5	5	5	5	4	5	4
1333	2	2	57	2	2	6	1	1	1	1	1	1	1	15	4	4	4	4	4	4	4	4	4	4	4	4	4	4	4	4	4	4	4	4	4	4	4	4	4	4	4	4	4	4	4	4	4	4	4
1334	2	2	24	2	2	2	2	2	2	2	2	3	2	19	1	4	1	4	3	3	1	3	2	1	3	3	4	3	4	3	3	3	1	4	3	4	3	3	4	3	1	4	3	3	3	3	1	3	3
1335	2	2	24	2	3	2	3	6	2	4	4	3	2	29	4	2	4	4	4	2	3	3	4	4	4	4	4	4	4	4	4	4	4	4	4	4	4	3	4	4	3	4	4	3	4	4	4	4	4
1336	2	2	28	2	2	1	3	2	1	2	3	3	2	19	3	4	3	4	4	3	2	4	2	2	4	4	4	4	3	4	4	2	4	4	4	4	4	4	4	2	4	4	4	4	4	4	4	2	4
1337	2	2	27	2	1	1	1	1	1	2	1	1	1	10	1	1	2	1	1	1	2	2	2	1	1	1	1	1	1	2	3	3	3	3	3	3	3	3	3	3	3	3	3	3	2	3	3	3	2
1338	2	2	20	2	2	2	3	3	2	2	3	3	2	22	4	4	4	5	3	4	3	2	2	3	5	4	4	4	4	3	4	4	4	3	4	5	5	4	5	5	5	5	5	2	3	4	5	5	3
1339	2	2	25	2	1	2	2	2	2	2	2	1	1	15	4	4	3	4	4	2	2	2	4	2	3	4	4	4	4	4	2	4	4	4	2	4	4	2	4	4	4	4	4	2	4	4	4	4	4
1340	2	2	18	2	1	2	1	2	1	1	1	2	1	12	4	4	3	4	4	2	3	2	4	3	2	4	4	4	4	3	2	4	4	4	3	4	4	4	4	4	2	4	4	4	4	4	3	4	3
1341	2	2	18	2	2	2	3	4	1	3	4	3	1	23	3	3	3	4	4	3	4	4	4	4	4	4	4	4	4	4	4	4	4	4	4	4	4	4	4	4	4	4	4	3	4	4	4	2	3
1342	2	2	31	2	2	4	2	3	2	2	3	2	3	23	4	4	4	4	4	3	4	4	4	3	4	4	4	4	4	4	4	4	4	4	4	4	4	4	4	4	4	4	4	4	4	4	4	4	4
1343	2	2	70	2	2	3	2	3	2	2	3	3	2	22	3	4	4	4	4	4	4	4	3	4	4	4	4	4	4	4	4	4	4	4	4	4	4	4	4	4	4	4	4	4	4	4	4	4	4
1344	2	2	19	2	2	3	2	4	2	3	2	2	3	23	4	4	3	5	5	3	4	4	4	4	3	4	5	4	2	3	5	4	4	4	5	5	3	4	4	3	5	5	5	4	4	3	4	5	4
1345	2	2	32	1	2	2	2	2	2	2	2	2	2	18	4	4	2	4	4	4	4	4	4	4	4	2	4	4	4	4	4	4	4	4	2	4	4	4	4	4	4	4	4	4	4	4	4	2	4
1346	2	2	26	2	2	2	1	1	2	1	1	2	2	14	2	5	1	5	4	4	2	4	2	2	4	2	5	4	4	4	4	2	2	4	2	5	4	4	4	5	4	4	4	4	3	4	4	4	4
1347	2	2	28	2	2	3	2	2	3	2	5	2	3	24	4	4	4	4	5	2	3	4	4	4	4	4	4	4	4	4	4	4	4	4	4	4	4	2	4	4	4	4	4	2	4	4	4	4	4
1348	2	2	25	2	3	4	2	6	2	3	6	3	2	31	3	4	3	5	3	3	4	3	2	3	5	3	5	4	4	4	4	5	3	4	3	5	3	4	5	5	4	4	4	4	4	4	4	4	3
1349	2	2	24	2	2	1	1	2	1	1	2	2	1	13	3	4	4	4	4	1	4	4	2	3	4	4	4	4	4	4	3	4	4	4	4	4	4	4	4	4	2	4	4	4	4	4	4	4	4
1350	2	2	19	2	2	2	3	6	2	2	1	2	2	22	4	4	4	4	4	4	4	4	4	4	4	4	4	4	4	4	4	4	4	4	4	4	4	4	4	4	4	4	4	4	4	4	4	4	4
1351	2	2	24	2	2	2	4	3	2	1	2	2	1	19	4	4	5	4	4	4	2	1	4	2	4	4	4	2	2	4	4	5	5	3	5	5	5	5	5	3	5	5	2	4	5	3	5	4	1
1352	2	2	45	2	1	1	1	2	1	1	1	1	1	10	2	2	4	4	2	2	4	4	4	4	4	4	4	4	4	4	4	4	4	4	4	4	4	4	4	4	4	4	4	4	4	4	4	4	4
1353	2	2	50	2	2	2	2	5	2	2	2	2	2	21	3	4	4	4	4	2	4	4	4	4	4	4	4	4	4	3	3	4	4	4	4	4	4	4	4	4	4	4	4	4	4	4	4	4	4
1354	2	2	43	2	2	2	2	2	1	2	3	3	2	19	4	4	2	4	4	4	4	4	4	3	5	3	4	4	3	3	4	4	4	4	4	4	4	4	4	4	4	4	4	4	4	4	4	3	4
1355	2	2	23	2	3	2	3	4	2	3	4	3	2	26	4	4	4	4	4	3	4	4	4	4	4	4	4	4	4	4	4	4	4	4	4	4	4	4	4	4	4	4	4	4	4	4	4	4	3
1356	2	2	25	2	2	2	2	3	2	3	5	3	1	23	4	4	4	2	4	2	2	4	2	4	4	4	2	4	4	4	4	2	4	4	4	2	4	4	4	4	4	4	4	2	4	4	4	2	4
1357	2	2	34	2	3	3	2	4	2	3	3	2	2	24	3	4	3	4	4	3	4	3	5	3	5	3	5	3	4	4	3	5	3	4	3	4	4	3	4	4	3	4	3	2	4	4	4	4	4
1358	2	2	27	2	2	3	3	3	2	2	5	3	2	25	4	5	5	5	5	2	5	5	5	5	5	5	5	5	5	4	4	5	4	5	5	5	4	4	5	5	5	5	5	3	5	4	5	5	5
1359	2	2	28	2	2	3	1	1	1	1	4	1	1	15	2	2	3	3	3	3	3	3	3	3	3	3	3	3	3	3	3	3	3	3	3	3	3	3	3	3	3	3	3	3	3	3	3	3	3
1360	2	2	19	2	3	3	4	5	2	2	2	2	1	24	4	4	4	4	5	3	4	4	3	4	4	4	4	4	4	4	4	4	4	4	4	4	4	4	4	4	4	4	4	2	4	4	5	4	4
1361	2	2	28	2	3	4	1	1	2	1	2	2	2	18	4	4	4	4	5	3	4	4	4	3	4	4	5	5	4	4	4	4	4	4	5	5	4	5	5	4	4	4	5	4	4	5	5	4	4
1362	2	2	52	2	2	3	2	3	2	3	3	3	2	23	1	3	1	3	3	2	1	3	1	1	2	4	2	2	2	2	2	1	4	3	3	3	2	4	4	3	3	2	2	1	2	4	4	2	3
1363	2	2	51	2	1	1	1	2	1	1	1	1	1	10	5	5	4	5	4	4	4	5	5	5	5	5	4	4	4	4	4	4	5	5	5	4	4	4	4	4	4	5	4	4	4	3	4	3	3
1364	2	2	20	2	1	1	1	1	1	1	1	1	1	9	3	5	5	5	5	1	4	5	4	5	5	5	5	5	5	5	4	4	4	5	5	4	4	4	5	5	4	4	5	4	5	5	4	5	5
1365	2	2	22	2	2	3	2	3	2	3	1	2	2	20	3	4	4	4	5	2	4	4	4	3	4	5	5	4	4	4	3	4	4	4	4	5	4	3	4	5	4	4	4	2	4	4	4	4	4
1366	2	2	58	2	2	1	2	2	1	2	2	1	1	14	2	3	1	1	4	3	2	2	2	2	2	2	2	2	2	2	2	2	2	2	2	2	2	2	2	4	2	2	2	3	4	4	2	2	2
1367	2	2	20	2	2	6	1	3	2	3	5	2	1	25	4	4	4	4	4	4	4	4	4	4	4	4	4	4	4	4	4	4	4	4	4	4	4	4	4	4	4	4	4	4	4	4	4	4	4
1368	2	2	38	2	1	2	2	2	2	2	2	2	2	17	3	4	2	3	4	3	2	4	2	3	4	4	4	3	3	3	4	3	4	4	3	3	3	4	4	4	3	4	4	2	4	4	4	3	3
1369	2	2	30	1	3	3	3	4	1	4	3	4	2	27	3	4	3	4	4	2	4	5	3	3	2	4	4	3	4	3	2	4	2	4	2	4	2	4	4	4	2	4	4	3	4	4	2	4	4
1370	2	2	40	1	4	2	3	4	2	5	2	4	2	28	4	4	4	4	4	4	4	4	4	4	4	4	4	4	4	4	4	4	4	4	4	4	2	2	4	4	4	2	2	2	1	1	2	4	4
1371	2	2	46	2	3	4	2	4	2	3	3	3	2	26	5	5	5	3	4	4	3	4	2	3	5	4	3	4	4	4	4	2	4	4	4	3	5	4	5	5	5	5	4	1	4	4	4	3	4
1372	2	2	39	1	2	3	2	3	2	3	4	3	2	24	3	4	3	4	3	3	4	4	4	3	2	3	4	3	4	3	3	4	2	4	3	4	3	4	4	3	4	4	3	2	4	4	3	3	3
1373	2	2	28	2	2	2	2	3	2	2	4	3	2	22	2	4	4	3	5	3	3	4	4	3	5	4	3	3	4	3	4	4	3	4	4	3	4	4	4	4	3	4	4	2	4	4	3	3	3
1374	2	2	38	2	2	2	1	3	1	2	2	2	1	16	4	4	4	4	4	2	4	4	4	4	4	4	4	4	4	4	4	4	4	4	4	4	4	2	4	4	4	4	4	2	4	4	4	4	4
1375	2	2	28	2	3	3	3	3	3	3	3	3	3	27	4	4	4	4	5	4	4	4	4	4	4	4	4	4	4	4	4	4	4	4	4	4	4	4	4	4	5	5	5	5	5	5	5	5	5
1376	2	2	23	2	2	3	2	2	1	3	2	2	2	19	4	4	4	4	4	3	4	4	2	3	4	4	4	4	4	4	4	3	4	4	4	4	4	4	4	4	4	4	4	4	4	4	4	4	4
1377	2	2	35	2	2	4	1	5	2	4	4	3	2	27	5	4	4	4	4	5	4	4	4	4	4	4	4	4	4	4	4	4	5	4	4	4	3	3	4	4	4	3	4	4	4	4	4	4	4
1378	2	2	25	2	1	1	1	2	1	2	1	1	1	11	1	3	1	1	1	1	1	1	1	4	3	1	1	1	1	1	1	1	1	1	1	1	1	1	1	1	1	1	1	1	1	1	1	1	1
1379	2	2	20	2	1	3	3	4	2	1	5	2	2	23	3	4	4	3	3	4	3	3	2	3	3	4	2	3	3	3	3	4	4	3	3	2	4	4	3	4	3	3	2	2	4	4	3	4	3
1380	2	2	25	2	2	3	2	2	2	2	2	3	2	20	4	4	4	3	3	4	3	3	4	2	3	4	2	3	4	3	4	4	3	4	4	2	4	4	4	4	3	4	4	3	4	4	3	2	3
1381	2	2	31	1	3	2	2	4	2	3	4	2	2	24	4	2	1	2	4	2	2	4	2	3	4	2	2	3	4	3	3	4	5	3	2	2	3	2	4	3	4	3	3	2	3	4	4	2	3
1382	2	2	37	2	4	3	3	4	3	2	2	1	3	25	5	1	2	3	2	2	5	1	5	3	4	5	4	4	2	2	1	1	2	4	2	4	5	2	5	2	1	2	1	1	2	2	1	1	1
1383	2	2	17	2	2	4	2	4	2	2	4	3	4	27	4	4	2	3	4	1	3	3	3	2	4	2	4	2	2	2	2	3	4	3	3	1	2	3	2	3	3	2	3	1	2	1	1	2	3
1384	2	2	30	2	4	1	4	4	2	5	5	5	2	32	1	1	2	4	4	4	4	4	5	5	4	4	4	4	4	4	4	4	4	4	4	4	4	4	4	4	4	4	4	4	4	4	4	4	4
1385	2	2	39	1	2	2	2	2	2	3	1	2	2	18	2	4	2	4	4	3	4	3	4	2	4	3	3	2	4	4	4	4	3	4	2	4	4	4	4	4	2	4	3	3	4	4	3	4	4
1386	2	2	18	2	2	2	2	2	2	1	5	2	2	20	1	4	3	3	3	3	4	4	3	3	3	5	2	3	4	3	4	4	4	4	3	3	3	3	3	4	4	4	2	2	4	3	2	4	4
1387	2	2	22	2	1	2	1	1	1	1	4	1	1	13	3	4	4	5	5	2	2	3	2	3	4	4	4	4	4	4	3	2	2	4	4	4	4	4	4	3	4	4	4	2	4	4	4	4	4
1388	2	2	25	2	2	3	2	3	3	2	4	2	2	23	3	4	4	4	4	4	4	3	4	4	3	4	3	3	4	4	3	4	3	4	4	4	3	4	4	4	4	4	4	4	4	4	4	3	3
1389	2	2	35	1	3	3	1	2	1	3	2	3	1	19	2	2	2	4	4	2	3	3	3	3	3	4	4	4	4	4	4	4	2	4	4	2	3	3	4	4	4	4	4	4	4	4	4	4	4
1390	2	2	24	2	2	2	1	3	1	2	3	3	1	18	4	4	4	4	4	3	4	4	2	3	4	4	4	4	4	4	4	4	4	4	4	4	4	3	4	4	4	4	4	4	4	4	4	4	4
1391	2	2	49	2	2	6	1	3	3	1	2	2	3	23	3	3	4	4	5	5	4	3	2	3	4	4	4	4	4	4	4	4	4	4	4	4	4	4	4	4	4	4	4	4	4	4	4	4	4
1392	2	2	21	2	2	3	2	4	2	3	3	2	2	23	2	3	3	3	3	3	3	3	2	3	3	3	3	3	3	3	3	3	3	3	2	2	4	4	4	4	2	4	4	2	4	4	3	3	3
1393	2	2	27	1	1	3	1	3	2	2	2	2	1	17	1	2	1	4	3	3	2	2	3	2	3	2	4	4	2	2	2	3	3	3	3	3	2	4	4	4	4	4	4	4	4	4	4	3	4
1394	2	2	48	1	2	3	1	2	2	3	3	2	2	20	2	4	3	2	4	4	2	4	2	2	2	2	3	3	4	2	2	3	4	4	4	3	4	4	4	4	4	4	4	2	3	4	4	3	3
1395	2	2	22	2	2	2	1	2	2	2	2	2	2	17	3	3	2	4	4	3	2	4	3	3	4	4	4	3	4	2	3	2	4	4	4	4	3	4	4	4	2	3	3	4	4	4	3	3	3
1396	2	2	18	2	2	3	3	2	3	2	4	3	3	25	5	4	3	4	4	5	3	3	4	3	4	3	4	4	5	5	5	5	5	5	4	4	4	5	5	5	5	4	4	3	4	4	4	4	3
1397	2	2	50	2	1	1	1	6	1	1	1	1	1	14	5	5	5	5	5	5	5	5	5	5	5	5	5	5	5	5	5	5	5	5	5	5	5	5	5	5	5	5	5	5	5	5	5	5	5
1398	2	2	35	2	1	1	1	1	1	1	1	1	1	9	4	4	4	4	4	4	4	3	2	3	4	3	4	4	4	4	4	2	4	4	4	4	3	4	4	4	4	4	4	4	4	4	4	4	4
1399	2	2	35	2	2	3	1	2	1	3	2	2	2	18	3	4	3	2	4	2	4	4	2	4	3	4	2	4	4	4	4	4	4	4	4	3	4	4	4	4	2	4	4	4	4	4	4	4	4
1400	2	2	32	2	2	2	2	2	2	3	5	3	2	23	4	4	4	4	4	4	4	3	2	3	4	4	4	4	4	4	4	2	4	4	4	4	3	4	4	4	3	4	4	3	4	4	4	4	4
1401	2	2	36	2	2	3	1	5	1	3	5	3	2	25	3	3	2	3	4	3	4	4	2	3	4	3	3	3	3	4	3	4	3	4	3	3	4	4	4	4	3	3	3	3	4	4	3	2	3
1402	2	2	22	1	1	1	1	6	1	1	1	2	1	15	5	5	5	5	5	5	5	5	5	5	5	5	5	5	5	4	3	5	4	5	5	3	5	5	5	5	5	5	5	5	5	5	5	5	5
1403	2	2	22	2	2	2	1	2	1	1	3	2	1	15	4	5	3	4	5	2	4	4	5	4	5	4	4	4	3	5	5	5	4	4	3	4	4	5	5	5	5	5	4	4	5	4	4	5	4
1404	2	2	35	2	2	2	2	3	1	3	4	3	3	23	3	4	1	4	4	4	4	3	3	3	3	2	3	4	4	4	4	3	4	4	4	3	4	4	4	4	4	4	4	3	3	3	3	3	3
1405	2	2	36	2	2	2	1	3	2	3	1	2	2	18	3	4	3	4	4	4	3	3	3	3	4	3	3	3	4	3	3	3	3	3	3	4	4	4	4	3	3	4	4	4	4	3	3	4	3
1406	2	2	52	2	2	3	2	2	2	2	2	2	2	19	1	4	1	2	4	2	4	2	4	3	4	4	4	4	4	4	3	3	3	4	4	3	3	4	4	4	3	3	3	3	4	4	4	3	3
1407	2	2	28	2	2	3	2	4	2	3	1	3	2	22	4	4	4	4	4	2	4	2	4	4	4	4	4	3	4	4	4	4	4	4	4	4	4	3	4	4	4	4	4	2	4	4	4	4	4
1408	2	2	19	2	2	2	3	2	1	3	2	2	2	19	4	3	4	4	4	1	4	3	4	4	2	4	4	1	2	4	5	5	3	3	4	5	4	4	4	4	4	3	4	2	2	4	4	3	2
1409	2	2	18	2	1	2	1	1	1	1	2	2	1	12	4	4	2	4	4	4	2	3	4	3	3	2	3	4	4	1	1	3	3	3	3	2	4	3	2	3	1	2	3	3	1	2	3	2	3
1410	2	2	29	2	2	3	3	3	3	4	4	4	2	28	4	3	4	3	4	4	3	3	4	3	4	2	3	3	2	3	3	3	3	3	3	3	3	3	3	3	3	3	3	3	3	3	3	3	3
1411	2	2	21	2	2	2	3	4	2	3	4	3	2	25	3	2	4	4	4	5	1	4	1	1	1	2	5	4	4	3	2	1	4	1	4	4	5	5	4	4	2	2	2	4	1	4	4	1	1
1412	2	2	36	2	2	2	2	1	1	2	1	1	1	13	3	4	4	4	4	3	3	4	3	3	3	4	4	4	4	4	3	3	4	4	4	4	4	4	4	4	4	4	4	4	4	4	4	4	4
1413	2	2	60	2	2	2	2	3	2	2	2	2	2	19	4	4	2	4	4	2	4	4	4	4	4	4	4	4	4	4	4	4	4	4	4	4	4	4	4	4	4	4	4	4	4	4	4	4	4
1414	2	2	26	2	2	3	2	2	1	2	3	3	1	19	5	5	4	5	5	3	4	4	4	3	4	4	5	4	3	4	5	5	5	5	5	5	5	5	5	5	5	5	5	3	5	5	5	5	5
1415	2	2	44	2	2	3	3	3	2	3	2	3	2	23	2	2	2	3	2	2	3	2	2	3	2	3	4	4	4	3	2	4	3	4	3	4	4	4	3	3	4	3	3	4	3	4	4	4	4
1416	2	2	40	2	2	3	4	6	2	5	5	4	3	34	3	4	4	4	4	2	4	3	2	4	4	4	4	4	4	4	4	4	4	4	5	4	4	4	4	5	5	4	4	4	4	4	4	4	4
1417	2	2	40	2	1	2	1	2	1	1	1	2	1	12	2	3	3	5	5	4	3	3	4	4	3	4	4	3	4	3	4	4	5	4	5	4	3	4	4	5	4	4	4	3	4	4	3	3	4
1418	2	2	26	2	2	1	2	3	1	1	4	2	1	17	4	4	4	3	4	2	2	4	2	2	3	4	4	2	4	2	3	2	4	4	4	2	4	4	4	4	4	4	4	2	4	4	4	2	3
1419	2	2	23	1	1	2	2	2	1	2	2	1	1	14	2	2	4	4	4	4	4	4	4	4	4	4	5	4	5	5	5	5	4	4	4	4	4	4	4	4	4	4	4	4	4	5	5	4	5
1420	2	2	30	2	1	1	1	2	1	1	2	2	1	12	3	3	2	3	4	3	2	4	4	3	4	4	2	4	4	4	4	4	2	4	4	3	3	3	2	4	4	4	4	2	4	4	2	2	4
1421	2	2	20	2	2	2	1	3	2	2	4	3	2	21	4	4	4	4	4	2	1	1	1	1	2	1	4	4	4	4	3	2	3	3	4	4	4	4	4	4	5	5	5	5	5	5	5	5	5
1422	2	2	38	2	2	2	1	2	2	2	1	2	3	17	4	4	4	4	4	3	4	4	4	4	4	4	4	4	4	4	4	4	4	4	4	4	4	4	4	4	4	4	4	4	4	4	4	4	4
1423	2	2	25	2	2	3	3	4	3	4	3	3	3	28	4	4	4	4	4	4	4	4	4	4	4	4	4	4	4	4	4	4	4	4	4	4	4	4	4	4	4	4	4	4	4	4	4	4	4
1424	2	2	23	2	2	2	3	2	2	2	2	3	2	20	3	3	1	4	4	4	4	4	5	5	4	4	4	4	4	4	4	4	4	4	4	4	4	4	4	4	4	5	4	4	4	4	4	4	4
1425	2	2	32	1	2	2	2	4	2	3	3	3	2	23	3	4	2	4	4	3	3	3	4	3	3	3	3	3	4	4	4	4	2	3	3	3	4	3	3	3	3	3	3	2	3	3	3	3	3
1426	2	2	32	2	1	1	1	2	1	1	1	2	1	11	5	4	2	4	4	2	2	4	4	4	4	4	4	4	4	4	4	2	4	4	4	4	4	2	4	4	4	4	4	2	4	3	4	4	3
1427	2	2	31	2	2	1	1	2	1	1	3	1	1	13	4	4	4	4	4	3	4	4	2	2	4	4	4	4	4	4	4	4	4	4	3	4	3	4	4	4	4	4	3	4	4	4	3	4	4
1428	2	2	26	2	1	2	1	1	1	1	4	2	1	14	4	4	3	4	4	2	3	4	1	4	4	4	4	4	4	4	4	4	4	4	3	4	4	4	4	4	4	4	4	2	4	4	4	3	4
1429	2	2	22	2	2	2	1	5	1	5	5	2	1	24	4	4	4	4	4	4	4	2	2	4	4	1	4	1	4	4	4	2	4	2	2	2	3	4	4	4	4	4	4	4	4	4	4	2	2
1430	2	2	27	2	2	2	2	4	2	1	1	2	2	18	1	2	2	3	3	3	3	3	3	3	2	2	2	2	2	2	2	2	2	2	2	2	2	2	1	2	2	2	2	3	3	2	2	2	2
1431	2	2	45	2	2	2	2	3	2	2	2	2	1	18	4	3	4	4	4	3	4	4	4	4	4	4	4	4	4	4	4	4	4	4	4	4	4	4	4	4	4	4	4	4	4	4	4	4	4
1432	2	2	30	1	2	3	3	2	1	1	2	2	3	19	4	4	4	4	4	2	4	4	2	4	4	4	4	4	4	4	4	4	4	4	4	4	4	4	5	4	4	4	4	4	4	4	4	4	4
1433	2	2	23	2	3	3	2	6	2	4	6	3	1	30	3	3	3	3	3	5	3	3	3	3	3	5	3	3	5	4	3	3	3	3	3	3	3	5	5	5	3	5	3	2	3	4	3	3	3
1434	2	2	50	2	1	1	1	2	1	2	2	1	1	12	5	4	4	4	4	4	4	4	4	4	4	4	4	4	4	4	4	4	4	4	4	4	5	4	4	4	4	4	4	4	4	4	4	4	4
1435	2	2	20	2	2	3	2	4	1	2	2	3	2	21	4	4	3	4	4	4	2	4	3	3	4	4	4	4	4	3	4	2	4	4	4	4	4	4	4	4	4	4	4	4	4	4	4	4	3
1436	2	2	22	2	4	6	3	2	1	2	2	3	1	24	1	3	2	2	2	1	1	4	3	3	3	2	2	2	3	3	3	3	2	4	3	2	1	2	1	2	2	2	1	1	4	1	3	2	2
1437	2	2	40	2	1	1	1	1	1	1	1	1	1	9	4	4	4	4	4	4	4	4	4	4	4	4	4	4	4	4	4	4	4	4	4	4	4	4	4	4	4	4	4	4	4	4	4	4	4
1438	2	2	21	2	2	3	2	1	1	1	6	2	1	19	1	1	1	4	4	2	4	4	2	3	3	4	4	3	3	4	3	3	3	2	2	3	4	4	4	4	4	4	4	4	4	4	4	3	3
1439	2	2	24	2	3	4	1	4	3	3	3	3	2	26	4	4	4	4	4	3	4	3	4	2	4	4	4	4	4	4	3	4	3	4	4	4	4	4	4	4	3	4	4	2	4	4	3	3	3
1440	2	2	25	2	2	2	2	2	2	2	5	3	2	22	2	2	2	4	4	3	2	3	1	1	1	4	1	3	4	4	2	2	5	2	2	4	4	5	4	4	4	4	2	2	2	4	4	2	2
1441	2	2	26	2	3	3	3	4	3	3	5	4	2	30	2	4	4	4	4	3	3	3	4	3	4	4	4	4	4	4	4	4	3	4	3	4	3	4	4	4	2	3	2	2	3	4	4	4	4
1442	2	2	38	2	2	3	3	5	2	2	4	3	3	27	1	4	3	4	3	2	4	2	4	3	4	4	4	4	4	4	4	4	4	4	4	4	4	4	4	4	4	4	4	4	4	4	4	4	4
1443	2	2	37	2	2	6	1	2	2	2	2	2	3	22	5	5	4	4	4	4	4	4	4	4	4	4	4	4	4	4	4	4	4	4	4	4	4	4	4	4	5	5	5	5	5	5	5	5	5
1444	2	2	25	1	2	3	2	3	1	3	2	4	1	21	4	4	4	4	4	2	2	4	4	4	4	4	4	4	4	4	4	4	4	4	4	4	4	4	4	4	4	4	4	4	4	4	4	4	4
1445	2	2	35	2	3	3	1	3	2	2	5	2	2	23	3	4	4	5	4	4	4	4	4	4	4	2	4	4	4	4	4	4	4	4	4	4	2	4	4	2	4	4	4	4	4	4	4	4	4
1446	2	2	30	2	3	3	3	4	2	5	6	4	2	32	3	3	5	5	2	5	3	4	2	2	4	3	4	2	3	4	2	4	4	3	4	4	5	5	2	4	3	3	4	4	4	4	3	3	3
1447	2	2	20	2	3	3	2	6	2	2	4	3	2	27	4	2	2	4	4	3	4	3	2	2	3	4	4	2	3	4	3	5	4	4	4	4	3	5	4	3	4	4	4	2	2	3	4	1	3
1448	2	2	25	2	2	3	1	6	1	1	1	2	1	18	4	4	2	4	4	4	4	3	4	4	4	4	3	3	4	3	3	4	1	4	2	2	2	2	3	4	4	4	4	4	4	4	4	4	4
1449	2	2	58	2	3	5	3	4	3	4	3	3	3	31	4	4	4	4	4	3	4	4	3	3	4	4	4	4	4	4	4	4	4	4	4	4	4	4	4	4	4	4	4	4	4	4	4	4	4
1450	2	2	24	2	2	2	1	2	1	2	2	1	1	14	3	4	4	4	4	2	3	4	2	2	4	4	4	4	4	4	4	4	4	4	4	4	4	4	4	4	4	4	4	2	4	4	4	2	2
1451	2	2	24	2	2	2	1	5	1	1	1	2	1	16	4	4	4	4	3	4	4	3	3	3	4	4	5	4	4	4	5	4	4	4	4	4	4	5	4	5	5	4	4	4	4	4	4	4	4
1452	2	2	18	2	1	3	2	1	3	1	5	2	3	21	1	1	1	1	1	1	1	1	1	1	1	1	1	1	1	1	1	1	1	1	1	1	1	1	1	1	1	1	1	1	1	1	1	1	1
1453	2	2	25	2	2	6	1	6	3	3	4	3	2	30	4	4	4	5	5	3	4	5	4	5	5	5	5	5	5	5	5	5	5	4	5	5	5	5	5	5	5	5	5	5	5	5	5	5	3
1454	2	2	29	2	2	3	2	3	2	1	3	2	2	20	3	4	4	2	3	3	3	3	3	3	3	4	3	3	4	3	4	4	3	4	4	3	3	3	4	4	4	4	4	3	4	4	4	3	4
1455	2	2	22	2	2	2	1	4	2	1	4	3	1	20	5	5	5	5	5	1	5	5	5	5	5	5	5	5	5	5	5	5	5	5	5	5	5	5	5	5	5	5	5	5	5	5	5	5	5
1456	2	2	36	2	3	3	1	4	2	3	3	4	2	25	3	3	3	3	3	3	3	3	3	3	3	3	3	3	3	3	3	3	3	3	3	3	3	3	3	3	3	3	3	3	3	3	3	3	3
1457	2	2	40	2	2	3	2	3	2	3	5	3	3	26	4	4	4	4	4	4	4	4	4	4	4	4	4	4	4	4	4	4	4	4	4	4	4	4	4	4	4	4	4	4	4	4	4	4	4
1458	2	2	21	2	1	2	1	3	1	2	1	1	1	13	3	4	4	4	4	2	3	4	3	3	4	4	4	4	4	4	4	3	4	4	4	4	4	4	4	4	3	4	4	3	4	4	4	4	4
1459	2	2	19	2	2	3	1	4	2	2	3	3	2	22	4	4	4	4	4	4	4	4	4	4	4	4	4	4	4	4	4	4	4	4	4	4	4	4	4	4	4	5	4	4	4	4	4	4	4
1460	2	2	20	2	1	3	1	1	1	1	1	1	1	11	4	4	4	4	5	3	4	4	4	3	3	4	4	4	3	4	4	4	4	4	4	4	4	4	4	4	4	4	4	4	4	4	4	4	4
1461	2	2	28	2	2	5	2	4	2	3	3	3	2	26	2	4	3	3	3	3	3	3	3	3	3	3	3	4	2	3	3	3	3	3	3	3	3	3	3	3	3	3	3	3	3	3	3	3	3
1462	2	2	26	2	1	2	1	1	1	1	1	1	1	10	3	4	4	4	4	3	4	4	1	4	4	4	4	4	4	4	4	3	3	4	4	4	4	4	4	4	4	4	4	4	4	4	4	4	4
1463	2	2	20	2	2	3	3	4	2	3	3	3	2	25	3	4	4	5	4	2	3	5	4	3	4	5	5	5	4	4	5	4	4	4	4	4	4	3	4	4	4	4	4	4	3	4	4	3	4
1464	2	2	20	2	2	3	2	2	1	2	4	2	2	20	2	2	4	5	4	2	2	4	2	2	2	4	5	4	4	2	4	2	4	4	4	4	4	4	4	4	4	4	4	2	2	4	2	2	2
1465	2	2	29	1	2	2	1	4	2	3	2	2	3	21	5	5	5	5	5	5	4	4	4	4	5	4	4	4	4	4	4	4	4	4	4	4	4	4	5	4	5	5	4	4	5	4	5	4	5
1466	2	2	39	1	4	4	3	4	3	4	4	5	3	34	3	4	3	4	4	2	2	2	2	2	3	4	4	4	4	4	3	2	3	3	4	4	3	4	4	3	3	4	4	2	2	2	2	2	2
1467	2	2	22	2	1	1	1	5	1	2	2	1	1	15	1	1	1	1	1	1	1	1	1	1	1	1	1	1	1	1	1	1	1	1	1	1	1	1	1	1	2	1	1	2	1	1	3	3	3
1468	2	2	35	1	2	1	1	3	1	1	2	2	3	16	4	4	3	4	4	2	1	4	2	2	4	4	4	4	4	3	3	2	4	3	3	4	3	3	4	4	4	3	5	4	4	4	4	4	4
1469	2	2	18	2	2	3	2	2	3	2	6	3	3	26	5	5	5	5	2	4	2	4	2	2	4	5	5	4	5	4	4	3	3	3	5	5	5	5	5	5	4	4	3	4	2	5	4	4	5
1470	2	2	29	1	2	4	1	1	1	1	1	3	2	16	1	3	1	1	4	1	4	4	1	3	3	3	3	3	3	3	3	3	3	3	3	3	3	3	3	3	3	3	3	3	3	3	3	3	3
1471	2	2	19	2	2	3	2	3	1	2	2	3	1	19	3	3	3	4	4	2	2	2	3	4	4	4	4	4	4	4	4	4	4	4	4	4	4	4	4	4	4	4	4	4	4	4	4	4	4
1472	2	2	37	2	2	2	1	4	2	3	3	2	2	21	3	3	3	4	4	4	3	4	4	3	4	3	4	3	4	4	4	4	4	4	3	4	4	4	4	4	4	4	4	4	4	4	4	4	4
1473	2	2	24	2	3	4	1	5	3	4	5	4	3	32	4	4	3	4	4	4	2	4	2	3	3	4	4	4	4	4	4	4	4	4	4	4	4	4	4	4	4	4	4	4	4	4	4	4	4
1474	2	2	21	1	2	6	1	2	3	2	2	2	3	23	4	4	2	4	5	2	4	4	2	4	4	4	2	2	4	4	2	4	2	4	4	4	4	4	4	4	4	4	4	4	4	2	4	4	4
1475	2	2	19	2	2	4	2	5	3	2	5	3	3	29	4	3	4	5	5	1	4	2	1	3	4	4	5	3	2	2	4	1	2	4	4	5	4	5	5	5	2	4	4	4	4	4	4	4	4
1476	2	2	23	2	2	3	2	2	3	2	4	3	3	24	4	3	4	5	4	4	3	3	1	3	4	4	4	4	3	4	4	4	4	4	4	4	4	4	4	4	5	5	4	3	3	4	4	4	4
1477	2	2	27	2	1	1	1	1	1	1	1	1	1	9	4	4	4	4	4	2	4	4	2	4	4	4	5	4	4	4	4	4	4	4	4	4	4	4	4	4	4	4	4	4	4	4	4	4	4
1478	2	2	24	1	3	3	3	6	1	4	4	4	1	29	4	4	4	4	4	2	3	4	3	3	4	3	4	4	4	4	3	4	4	4	4	4	3	4	4	4	3	4	4	3	3	4	4	4	4
1479	2	2	30	2	2	1	2	2	1	1	2	2	1	14	4	4	3	2	4	2	4	4	2	2	4	4	2	4	4	4	3	4	4	4	4	2	4	3	4	4	4	5	5	4	4	4	4	4	4
1480	2	2	22	2	2	3	1	4	1	3	3	2	2	21	3	4	4	4	3	3	4	4	4	4	4	4	4	4	4	4	4	4	3	4	4	4	4	4	4	4	3	4	4	3	4	4	4	4	3
1481	2	2	25	2	2	2	1	4	2	2	5	3	2	23	4	4	4	4	4	4	3	2	3	2	4	4	4	4	4	4	4	4	4	4	4	4	4	4	4	4	4	4	4	4	4	4	4	4	4
1482	2	2	31	2	2	5	1	4	1	3	3	3	1	23	1	1	4	1	4	4	2	4	2	2	4	4	1	2	4	4	4	4	4	2	4	2	2	2	4	2	4	4	4	4	4	4	4	4	4
1483	2	2	40	1	3	3	3	4	2	4	3	2	3	27	3	3	3	3	3	3	3	3	3	3	3	3	3	3	3	3	3	3	3	3	3	3	3	3	4	3	3	3	3	3	3	3	3	3	3
1484	2	2	36	1	2	2	1	4	2	3	2	2	2	20	2	4	2	4	4	2	4	4	3	4	4	4	4	3	4	3	3	3	3	4	3	4	3	4	4	4	3	3	3	3	4	4	3	3	4
1485	2	2	37	2	2	4	2	3	3	3	3	2	1	23	3	5	3	2	4	2	2	4	4	2	4	4	2	4	4	4	4	4	2	4	4	2	4	3	4	4	2	4	4	2	4	4	4	3	3
1486	2	2	21	2	2	2	2	4	1	2	4	3	2	22	2	2	2	2	3	2	3	2	1	2	2	2	2	2	2	2	2	2	2	2	2	2	2	2	2	2	2	3	3	2	2	2	2	2	2
1487	2	2	22	2	2	1	2	3	1	2	3	1	1	16	4	4	5	5	5	2	3	4	2	4	4	5	4	4	5	4	3	2	4	4	4	4	3	4	4	5	3	5	4	3	4	5	4	3	4
1488	2	2	23	1	1	1	1	2	1	1	1	2	1	11	4	4	4	4	4	4	4	4	4	5	5	4	4	4	4	4	4	4	4	4	4	4	4	5	5	5	5	5	5	5	5	5	5	5	5
1489	2	2	27	2	1	2	3	2	2	2	3	2	2	19	4	4	4	5	5	2	3	5	4	4	3	1	5	3	4	4	3	4	4	4	4	5	4	3	3	3	4	4	4	3	4	5	4	4	4
1490	2	2	21	2	2	4	2	4	2	3	2	3	2	24	4	3	3	4	3	3	3	3	3	4	4	2	4	4	4	3	4	4	4	2	2	4	4	4	4	4	4	4	3	4	3	3	3	3	3
1491	2	2	37	2	3	3	3	4	2	3	5	3	3	29	4	4	4	4	4	4	4	4	2	4	4	4	4	4	4	4	4	4	4	4	4	4	4	4	4	4	4	4	4	4	4	4	4	4	4
1492	2	2	44	2	2	3	2	3	1	4	2	4	1	22	3	4	4	4	4	2	3	4	2	4	4	2	4	4	4	4	2	4	2	4	2	4	4	4	4	4	4	4	4	4	4	4	4	2	4
1493	2	2	21	1	2	2	1	3	3	2	3	3	3	22	4	4	4	4	4	4	4	4	4	4	4	4	4	4	4	4	4	4	4	4	4	4	4	4	4	4	4	4	4	4	4	4	4	4	4
1494	2	2	19	2	1	2	1	1	2	1	3	2	1	14	3	4	1	4	4	4	4	4	3	4	4	4	4	3	2	4	4	4	4	4	4	4	4	4	5	5	4	4	4	2	4	4	4	4	4
1495	2	2	18	2	2	6	3	3	2	4	5	2	2	29	5	5	5	5	5	1	5	5	4	5	5	5	5	5	5	5	5	1	5	5	5	5	5	3	5	5	5	5	5	1	5	5	5	1	5
1496	2	2	25	2	2	6	2	4	3	3	4	4	3	31	4	4	3	5	4	3	4	5	5	4	5	4	5	4	4	4	5	5	5	5	4	5	4	4	4	4	4	4	4	2	5	5	5	5	5
1497	2	2	18	2	2	1	1	4	1	2	5	3	1	20	4	4	4	4	4	4	4	4	3	3	4	4	4	4	4	4	4	4	4	4	4	4	4	4	4	4	4	4	4	4	4	3	4	3	4
1498	2	2	31	2	2	2	3	2	2	2	1	2	1	17	4	4	4	4	3	3	3	3	1	3	4	4	2	4	3	4	4	2	4	4	4	3	3	4	4	4	4	4	4	2	4	4	4	3	3
1499	2	2	25	2	2	3	2	4	2	3	3	3	2	24	2	1	1	2	2	2	2	2	3	3	4	4	4	4	4	4	4	4	4	4	4	4	4	4	4	4	4	4	4	3	4	4	4	4	4
1500	2	2	50	1	2	2	2	4	1	3	2	2	1	19	3	4	3	4	4	3	4	4	4	4	4	4	4	4	4	4	4	4	4	4	4	4	4	4	4	4	4	4	4	4	4	4	4	4	4
1501	2	2	18	2	3	2	1	5	1	2	1	3	1	19	1	1	1	1	1	1	1	1	1	1	1	1	1	1	1	1	1	1	1	1	1	1	1	1	1	1	1	1	1	1	1	1	1	1	1
1502	2	2	21	2	2	2	2	2	1	2	4	2	2	19	4	4	3	2	3	3	4	3	3	3	4	4	3	3	3	4	3	2	3	3	2	3	3	4	4	4	4	4	4	3	3	3	4	3	3
1503	2	2	29	1	2	2	2	5	2	2	2	2	2	21	2	3	3	3	3	2	3	3	3	3	3	3	3	3	3	4	4	3	2	3	3	3	2	2	3	3	3	3	3	3	3	3	2	3	4
1504	2	2	24	2	2	2	2	1	1	1	4	2	1	16	4	4	2	3	3	2	2	4	4	3	3	3	3	3	3	3	3	3	3	3	3	3	3	4	3	3	3	4	3	3	3	3	3	3	3
1505	2	2	21	2	2	3	2	3	2	3	4	3	2	24	2	3	2	2	4	2	3	3	2	3	3	3	1	3	3	4	3	2	3	3	3	2	3	4	3	2	2	3	3	2	3	2	3	2	3
1506	2	2	24	2	2	6	1	3	2	3	3	2	2	24	4	4	4	4	5	3	4	3	2	2	4	5	5	5	5	5	4	5	5	3	4	5	5	5	5	5	3	4	5	5	5	5	5	5	5
1507	2	2	24	2	1	2	1	1	1	1	1	2	1	11	3	4	4	4	4	4	4	4	4	4	4	4	4	4	4	4	4	4	4	5	5	5	5	4	4	4	4	4	4	4	4	4	4	4	4
1508	2	2	19	2	2	2	3	2	2	2	5	3	2	23	4	4	4	4	4	3	4	4	4	4	4	4	4	4	4	4	4	4	4	4	4	4	4	4	4	4	4	4	4	4	4	4	4	4	4
1509	2	2	44	2	1	1	1	2	1	1	1	1	1	10	4	4	4	5	5	3	5	4	4	4	4	5	4	4	5	5	2	4	4	5	5	4	5	4	5	5	4	5	4	4	5	5	4	4	5
1510	2	2	23	2	2	2	2	3	2	3	2	2	3	21	5	2	2	3	3	3	3	2	2	3	2	2	2	4	5	5	5	4	3	2	2	2	2	2	4	4	4	4	2	3	3	2	4	2	2
1511	2	2	21	2	1	2	1	1	2	1	1	1	2	12	3	3	2	2	3	2	3	3	2	2	2	2	2	3	4	4	3	2	2	2	3	2	3	3	3	3	3	3	3	3	3	3	2	2	3
1512	2	2	19	2	3	3	2	4	3	4	4	3	3	29	2	2	2	2	3	3	2	2	2	2	2	2	2	2	2	2	2	2	2	2	2	2	2	2	2	2	2	2	2	2	2	2	2	2	2
1513	2	2	25	2	1	1	1	1	1	1	1	1	1	9	5	5	5	5	5	1	5	5	5	5	5	5	5	5	5	5	5	5	5	5	5	5	5	5	5	5	5	5	5	5	5	5	5	5	5
1514	2	2	43	1	2	2	1	2	1	2	2	1	1	14	4	4	4	4	4	2	4	4	4	3	4	4	4	4	4	4	4	4	4	4	4	4	4	4	4	4	4	4	4	4	4	4	4	4	4
1515	2	2	28	2	2	2	1	2	2	3	4	3	2	21	4	4	4	4	4	2	2	3	2	3	2	4	3	4	4	4	4	4	4	4	4	4	4	4	4	4	4	4	4	4	4	3	4	4	3
1516	2	2	20	2	1	3	1	1	1	1	1	1	1	11	1	4	2	3	1	3	4	5	2	3	1	3	3	5	4	3	1	2	3	2	2	5	5	5	5	5	5	5	5	5	4	5	5	5	5
1517	2	2	21	2	1	1	2	2	2	1	2	2	2	15	4	4	4	4	4	3	3	4	4	3	4	3	3	4	3	4	3	4	4	4	3	4	4	5	4	3	4	4	4	4	4	4	5	5	4
1518	2	2	43	1	2	2	2	3	1	3	4	3	2	22	3	4	3	4	4	4	4	2	2	4	4	4	4	3	4	4	4	2	4	4	3	4	4	5	4	4	3	4	3	4	4	4	3	4	3
1519	2	2	29	2	3	3	1	4	2	4	4	3	3	27	4	3	4	4	3	4	4	4	4	4	4	4	4	4	4	4	4	4	4	4	4	4	4	4	4	4	4	4	4	4	4	4	4	4	4
1520	2	2	20	2	3	1	1	4	2	2	1	3	2	19	3	4	3	4	4	4	4	3	4	4	4	4	3	4	4	4	4	4	4	4	4	4	4	4	3	4	4	4	4	3	3	3	4	4	4
1521	2	2	33	2	3	3	3	4	3	4	4	4	3	31	3	3	4	3	4	4	4	4	3	4	4	4	3	3	4	4	4	4	4	4	4	3	4	4	4	4	4	3	3	3	4	4	4	4	4
1522	2	2	19	2	2	2	2	2	2	2	2	2	2	18	4	4	4	4	4	1	4	4	3	3	3	3	3	3	3	3	3	3	3	3	3	3	3	3	3	3	3	3	3	3	3	3	3	3	3
1523	2	2	27	1	3	2	4	4	1	5	1	3	2	25	4	5	4	5	5	1	5	4	4	2	4	4	5	4	4	4	5	4	3	5	4	5	4	5	4	5	2	4	4	4	4	5	4	4	3
1524	2	2	37	1	2	2	2	3	2	2	3	3	2	21	4	4	3	4	4	2	4	4	4	3	4	4	4	4	4	4	4	4	4	4	4	4	4	4	4	4	4	4	4	4	4	4	4	4	4
1525	2	2	18	2	2	3	3	3	1	3	3	1	1	20	3	3	3	3	3	3	2	2	2	2	2	2	4	4	4	4	4	4	3	4	4	4	4	4	4	4	3	3	3	3	4	3	3	4	4
1526	2	2	43	2	2	6	1	2	1	3	1	2	1	19	3	4	4	4	4	4	2	3	4	3	4	4	4	4	4	4	4	4	4	4	4	4	4	4	4	4	4	4	4	4	4	4	4	4	4
1527	2	2	25	2	3	4	2	3	3	3	3	3	3	27	1	4	4	4	3	4	4	4	4	4	4	4	4	4	2	4	4	4	5	4	4	4	4	4	4	4	4	5	4	4	4	4	4	4	4
1528	2	2	35	1	2	3	2	2	3	2	4	3	3	24	4	4	4	4	4	3	4	4	4	4	4	4	4	4	4	4	4	4	4	4	4	4	4	4	4	4	4	4	5	4	4	4	4	4	4
1529	2	2	49	2	2	3	3	2	2	2	2	4	2	22	2	4	4	3	3	4	3	3	4	3	2	1	2	3	2	4	2	3	3	3	5	4	3	5	3	2	1	3	2	3	2	3	2	3	4
1530	2	2	27	2	2	3	3	3	3	3	2	3	2	24	1	4	3	4	4	3	4	4	4	3	4	4	4	4	4	4	4	4	4	4	4	4	4	4	4	4	4	4	4	3	4	4	3	3	3
1531	2	2	20	2	2	2	3	5	2	2	5	2	2	25	5	5	5	5	3	5	3	3	5	2	3	4	5	4	4	4	4	5	5	1	5	5	4	5	5	5	4	4	4	5	4	5	3	5	1
1532	2	2	68	2	1	1	3	2	1	2	2	1	1	14	5	5	5	5	5	5	5	5	5	5	5	5	5	5	5	5	5	5	5	5	5	5	5	5	5	5	5	5	5	5	5	5	5	5	5
1533	2	2	30	2	1	2	1	2	2	2	2	1	1	14	1	1	1	4	4	3	4	4	4	4	4	4	4	4	4	4	4	4	4	4	4	4	4	4	4	4	4	4	4	4	4	4	4	4	4
1534	2	2	22	2	2	1	2	2	2	2	3	1	2	17	4	4	5	5	4	3	2	4	4	3	4	3	4	3	4	3	4	5	4	4	4	4	3	4	4	4	4	4	4	2	3	4	4	3	3
1535	2	2	20	2	2	2	1	3	2	2	2	2	2	18	4	4	4	4	4	2	4	4	2	4	4	4	4	4	4	4	4	4	4	4	4	4	4	4	4	4	4	4	4	4	4	4	4	4	4
1536	2	2	22	2	2	2	1	5	2	2	2	3	2	21	2	2	3	3	4	3	2	4	1	2	2	4	3	4	4	4	4	4	3	3	3	3	3	4	4	3	3	4	4	3	3	5	4	3	3
1537	2	2	57	2	2	3	2	3	2	3	2	3	3	23	4	4	3	2	4	2	3	3	3	4	5	4	2	3	4	5	2	5	4	4	4	2	4	4	4	4	4	4	4	4	3	3	4	4	4
1538	2	2	20	2	1	3	1	4	1	3	3	1	1	18	4	4	4	4	3	4	4	4	3	4	4	4	4	4	4	4	4	4	4	4	4	4	4	4	4	4	4	4	2	4	4	4	2	4	4
1539	2	2	29	1	2	2	1	4	1	1	1	2	1	15	3	4	2	3	4	2	4	4	2	2	4	4	3	3	3	2	2	3	3	2	2	1	1	2	2	2	2	2	2	1	2	2	2	3	3
1540	2	2	41	2	4	6	4	4	2	4	4	3	2	33	3	3	3	5	3	4	3	3	3	3	3	4	4	3	3	3	3	3	3	3	3	4	4	4	4	3	3	3	3	3	3	3	3	3	3
1541	2	2	20	2	2	2	3	3	1	1	2	2	1	17	4	4	4	4	4	2	2	4	2	2	4	4	4	4	4	4	4	4	4	4	4	4	4	4	4	4	4	4	4	2	4	4	4	4	4
1542	2	2	21	2	2	2	1	2	2	2	2	2	2	17	4	4	4	4	5	2	2	4	4	4	4	4	5	4	4	4	2	4	2	4	5	4	4	2	4	2	2	4	4	4	4	4	4	4	4
1543	2	2	23	2	2	2	2	2	1	2	2	2	2	17	3	4	2	4	5	2	2	4	2	3	5	4	4	2	4	4	3	2	4	4	4	4	4	4	4	4	4	5	4	2	2	5	4	3	3
1544	2	2	18	2	2	2	1	2	1	3	2	2	1	16	4	4	4	4	4	2	4	4	2	4	4	3	5	4	4	4	4	4	4	4	4	4	4	4	4	4	4	4	3	3	3	3	3	3	3
1545	2	2	25	2	2	2	2	3	2	2	5	3	2	23	2	3	2	4	4	3	4	4	4	4	4	4	4	4	4	4	4	4	4	4	4	4	4	3	4	4	4	4	4	2	4	4	4	4	4
1546	2	2	26	2	1	2	1	3	1	3	4	2	1	18	4	4	4	4	4	3	4	4	4	3	4	4	4	4	4	4	4	4	4	4	4	4	4	4	4	4	4	4	4	4	4	4	4	4	4
1547	2	2	31	2	1	1	1	2	2	1	1	1	2	12	3	4	4	5	5	2	4	2	1	1	4	2	5	4	4	4	4	4	4	4	2	4	4	4	4	4	4	4	4	4	4	4	4	4	4
1548	2	2	17	2	2	2	2	5	2	3	2	2	2	22	3	3	2	2	3	3	4	4	4	4	4	4	4	4	4	4	4	4	4	4	4	4	4	4	4	4	4	4	4	4	4	4	4	4	4
1549	2	2	28	1	2	3	1	3	2	3	4	3	2	23	4	4	2	4	4	2	2	3	2	2	4	4	4	4	4	4	4	4	2	4	4	4	2	4	4	4	4	4	4	4	4	4	5	2	4
1550	2	2	38	2	2	2	3	2	2	3	3	2	2	21	5	5	5	5	5	1	5	5	5	5	5	5	5	5	5	5	5	5	5	5	5	5	4	4	5	5	5	5	5	2	5	5	5	5	5
1551	2	2	25	1	3	2	2	4	1	2	5	3	1	23	4	4	4	4	4	4	4	4	4	4	4	4	4	4	4	4	4	4	4	4	4	4	4	4	4	4	4	4	4	4	4	4	4	4	4
1552	2	2	23	2	2	3	2	4	2	3	4	3	2	25	4	4	4	4	4	3	4	4	4	4	4	4	4	4	4	3	3	4	4	4	4	4	4	3	3	4	4	4	4	3	4	4	4	4	4
1553	2	2	47	2	2	3	2	3	2	2	3	3	2	22	3	4	4	4	3	2	2	4	2	3	4	4	4	4	4	4	3	4	4	4	4	3	3	4	4	4	2	4	3	4	3	4	4	3	3
1554	2	2	40	2	2	3	2	3	2	4	2	3	2	23	4	4	4	4	4	4	4	3	4	3	4	3	3	5	3	4	3	4	4	4	4	4	4	5	4	4	4	4	3	3	5	4	3	4	4
1555	2	2	20	2	2	1	2	5	4	2	2	2	1	21	2	4	4	3	3	4	3	1	3	3	4	2	4	5	2	2	3	3	2	4	2	3	3	2	2	5	3	4	2	3	4	2	2	1	2
1556	2	2	40	2	3	2	1	4	1	3	3	3	2	22	3	4	3	4	4	2	4	4	3	3	4	4	4	4	4	4	4	4	3	4	4	4	4	4	4	4	3	4	4	2	4	4	3	2	4
1557	2	2	32	2	3	3	3	4	3	3	4	3	3	29	2	4	3	5	4	3	3	4	1	3	4	5	5	5	5	5	5	3	3	3	3	3	3	3	3	3	3	3	3	4	4	2	2	3	2
1558	2	2	23	2	2	3	1	2	1	2	3	3	1	18	3	4	4	2	3	2	2	4	4	2	4	3	4	4	4	4	4	4	4	4	4	2	4	4	4	4	4	4	4	2	4	4	4	4	2
1559	2	2	25	1	2	2	2	2	2	2	1	2	2	17	4	4	4	4	3	3	2	2	4	2	4	4	4	4	4	3	4	4	3	4	4	4	3	4	4	4	3	4	4	4	4	4	4	4	3
1560	2	2	52	2	1	3	3	3	3	3	5	3	3	27	5	2	5	1	5	1	1	5	3	5	5	5	3	4	5	5	5	5	5	5	5	3	4	4	4	4	4	5	5	4	4	5	5	5	5
1561	2	2	19	2	2	4	2	3	3	1	2	1	3	21	4	3	4	4	4	4	3	3	2	2	3	4	4	4	3	4	4	3	4	3	4	4	3	5	4	4	4	4	3	3	4	4	4	3	3
1562	2	2	26	2	2	2	1	5	2	2	2	2	2	20	2	4	2	4	4	2	2	4	4	3	4	4	4	4	4	4	4	4	2	4	4	4	4	4	4	4	3	4	4	2	4	4	4	4	4
1563	2	2	19	2	2	3	3	3	3	3	3	2	3	25	3	3	3	3	3	3	3	3	3	3	3	3	3	3	3	3	3	3	3	3	3	3	3	3	3	3	3	3	3	3	3	3	3	3	3
1564	2	2	44	2	2	2	2	2	1	1	1	3	2	16	4	4	4	4	4	4	2	2	1	2	3	2	4	4	3	4	2	2	2	4	4	4	4	5	5	4	2	4	2	1	4	2	2	2	4
1565	2	2	19	2	3	4	1	4	2	3	2	3	2	24	4	4	4	4	4	2	4	4	3	2	4	4	4	4	2	4	4	4	2	4	4	4	2	4	5	4	4	4	4	2	4	4	4	4	4
1566	2	2	35	2	1	1	2	6	1	1	3	2	1	18	2	4	3	5	5	4	3	3	2	1	3	3	1	4	3	4	1	4	4	4	3	2	1	1	2	2	2	1	3	3	2	2	3	2	2
1567	2	2	22	2	2	1	2	3	1	2	2	3	2	18	4	4	4	4	4	2	4	5	1	4	4	4	4	3	5	4	3	5	4	4	4	4	2	5	5	4	4	4	2	2	5	4	4	4	4
1568	2	2	24	1	2	1	1	4	2	3	4	3	1	21	3	4	5	4	4	4	2	4	2	2	4	5	5	4	4	4	4	4	4	4	5	5	4	4	4	4	4	4	4	4	4	4	4	4	2
1569	2	2	19	2	1	3	1	5	1	2	5	2	1	21	4	4	2	4	3	4	3	4	2	2	3	3	4	4	3	4	4	3	4	4	4	4	4	5	4	5	4	5	4	4	3	4	4	4	3
1570	2	2	56	2	2	3	1	3	1	3	4	3	1	21	3	4	4	3	4	3	3	3	2	3	4	4	4	4	4	3	3	3	4	4	3	3	3	3	3	3	3	3	3	3	4	4	3	4	3
1571	2	2	18	2	3	6	4	4	3	3	2	3	3	31	1	4	1	4	4	3	4	4	2	4	4	3	2	4	4	3	2	2	2	4	3	4	3	4	4	4	2	4	3	2	3	4	3	3	4
1572	2	2	57	2	1	6	2	2	1	2	2	1	1	18	4	4	4	4	4	2	4	4	4	4	4	4	4	4	5	4	4	4	4	4	4	4	4	4	4	4	4	4	4	4	4	4	4	4	4
1573	2	2	24	2	2	3	1	4	1	3	4	3	1	22	4	3	3	2	3	4	3	3	4	3	3	3	2	3	2	3	4	4	3	2	3	3	3	4	5	3	3	3	3	3	2	2	2	2	3
1574	2	2	27	2	2	2	2	2	2	1	3	2	2	18	2	3	2	2	4	4	2	3	4	4	4	2	2	2	4	4	4	4	3	4	2	2	4	4	4	4	2	4	2	2	4	4	2	4	3
1575	2	2	31	1	2	2	2	6	4	5	4	5	3	33	3	3	3	4	4	4	2	3	2	1	2	2	2	2	3	3	3	3	3	3	3	3	3	3	3	3	3	3	2	2	3	3	3	3	2
1576	2	2	31	2	2	2	3	2	3	1	1	2	3	19	4	4	4	4	4	4	4	4	4	4	4	4	4	4	4	4	4	4	4	4	4	4	4	4	4	4	4	4	4	4	4	4	4	4	4
1577	2	2	40	2	2	2	2	1	1	3	1	2	1	15	4	2	2	1	3	2	2	3	1	1	2	4	4	4	4	4	3	4	4	4	4	3	3	4	4	4	4	4	3	3	4	4	3	4	4
1578	2	2	39	2	2	6	1	2	1	3	3	4	1	23	5	1	5	4	4	4	4	4	4	4	4	4	4	4	4	4	4	4	4	3	4	4	4	4	4	4	2	4	4	4	4	4	4	4	4
1579	2	2	27	2	1	2	3	1	4	1	1	1	1	15	1	1	1	1	1	1	1	1	1	1	1	1	1	1	1	1	1	1	1	1	1	1	1	1	1	1	1	1	1	1	1	1	1	1	1
1580	2	2	21	1	2	2	2	2	1	2	2	2	1	16	4	4	4	4	3	4	3	4	2	4	4	4	4	4	4	4	4	4	4	4	4	4	4	4	4	4	4	4	4	4	4	4	4	4	4
1581	2	2	49	2	2	2	2	2	1	1	4	3	1	18	4	4	4	3	4	2	4	3	4	4	4	4	2	4	4	4	5	4	4	3	5	3	4	3	4	4	5	5	5	3	5	5	5	5	3
1582	2	2	18	2	3	3	3	5	3	3	4	3	3	30	4	4	4	4	4	3	2	4	4	2	3	4	4	4	5	3	4	5	2	3	4	4	3	5	4	3	3	4	4	4	3	4	3	4	4
1583	2	2	49	2	2	3	1	4	2	3	3	2	2	22	1	1	1	1	1	1	1	1	1	1	1	1	1	1	1	1	1	1	1	1	1	1	1	1	1	1	1	1	1	1	1	1	1	1	1
1584	2	2	21	2	1	3	1	4	2	1	4	2	2	20	4	3	3	3	3	4	2	4	1	3	3	3	3	3	3	3	3	3	3	3	3	3	3	3	3	3	2	4	4	4	3	3	3	3	3
1585	2	2	23	2	4	3	2	4	2	4	3	3	2	27	4	4	4	4	4	4	4	4	4	3	4	4	4	4	4	4	4	4	4	4	4	4	4	4	4	4	4	4	4	4	4	4	4	4	4
1586	2	2	20	2	2	2	2	4	3	3	4	2	3	25	3	4	4	4	4	3	3	3	2	3	4	3	3	4	4	4	4	4	4	4	4	4	4	4	4	4	4	4	4	4	4	4	4	4	4
1587	2	2	28	1	2	2	1	2	1	2	2	2	1	15	3	4	2	2	4	2	2	4	1	2	4	2	2	3	4	4	3	4	2	4	2	2	4	3	4	4	2	4	2	2	3	4	2	3	4
1588	2	2	20	2	2	2	4	3	1	2	6	2	1	23	3	1	5	4	4	3	2	4	2	2	2	4	4	3	4	4	4	4	2	3	4	4	4	4	4	4	4	2	3	3	4	4	3	2	2
1589	2	2	39	2	2	2	1	3	2	3	3	2	2	20	2	3	1	4	4	2	4	5	4	3	4	3	5	3	4	3	2	4	3	4	4	4	4	4	4	4	4	4	4	3	4	4	4	4	4
1590	2	2	32	1	3	2	3	5	2	2	4	3	2	26	4	4	2	4	4	2	4	2	1	3	5	3	4	4	4	4	4	3	4	4	4	4	4	4	4	4	4	5	3	4	4	5	4	4	3
1591	2	2	29	2	2	2	1	1	2	1	1	1	2	13	1	1	1	1	4	1	4	4	4	4	4	4	4	4	4	4	4	4	4	4	4	4	4	4	4	4	4	4	4	4	4	4	4	4	4
1592	2	2	21	2	2	3	1	4	2	3	3	3	2	23	3	2	2	2	2	3	2	2	2	2	2	2	2	2	2	2	3	3	2	3	3	3	3	3	2	2	2	2	3	3	3	3	2	2	2
1593	2	2	19	2	1	1	1	1	1	1	1	1	1	9	1	1	4	4	4	2	2	2	4	4	2	4	4	4	4	4	2	4	2	4	4	4	4	4	4	4	4	4	4	2	4	4	2	4	4
1594	2	2	45	2	2	5	3	4	1	3	3	1	1	23	4	5	4	4	4	4	4	4	4	4	4	4	4	4	4	4	4	4	4	4	4	4	4	4	4	4	4	3	4	2	4	4	4	4	4
1595	2	2	33	2	2	4	2	3	3	3	5	2	3	27	4	5	4	4	4	4	4	4	4	4	4	4	4	4	5	4	4	5	4	4	4	5	4	4	4	5	5	4	4	4	4	4	4	4	4
1596	2	2	21	2	1	2	3	2	1	3	3	1	1	17	2	2	2	2	2	2	2	2	2	4	2	2	2	2	2	2	2	2	2	2	2	2	2	2	2	2	2	2	2	2	2	2	2	2	2
1597	2	2	31	1	2	2	1	1	1	1	1	2	1	12	1	4	4	3	4	2	4	4	4	3	4	4	3	4	4	4	4	4	3	4	4	3	4	4	4	4	3	4	4	3	4	4	4	4	4
1598	2	2	48	1	3	3	3	5	3	4	4	3	3	31	1	2	1	4	3	4	3	4	4	4	4	4	4	4	4	4	4	3	4	4	4	4	4	4	4	3	4	4	4	4	4	4	4	4	4
1599	2	2	39	2	3	2	3	4	1	3	4	3	1	24	3	4	2	3	4	3	3	4	4	3	4	2	2	2	4	4	4	4	4	4	4	3	4	4	3	4	3	3	4	4	4	4	3	3	3
1600	2	2	46	2	2	3	2	4	2	3	1	1	2	20	4	4	4	5	4	4	5	5	5	4	5	4	5	4	4	4	4	4	4	4	4	5	4	5	4	5	5	5	4	4	4	5	5	4	4
1601	2	2	26	1	2	2	2	3	2	2	1	2	2	18	2	3	2	3	3	4	2	3	4	2	4	3	4	2	3	3	3	2	3	4	3	4	3	4	4	4	2	4	4	4	4	2	4	3	2
1602	2	2	29	2	2	5	2	6	3	4	4	3	3	32	3	3	2	3	3	3	3	4	4	3	4	4	4	4	4	4	3	4	3	3	3	3	3	3	4	3	4	3	4	3	3	4	4	4	3
1603	2	2	65	2	2	1	2	2	3	2	3	3	2	20	3	4	3	2	4	3	3	4	2	3	3	4	4	3	3	3	2	2	3	4	3	4	2	3	4	5	2	2	3	2	3	4	2	3	3
1604	2	2	18	2	2	2	3	4	3	2	5	3	3	27	4	4	4	4	3	4	4	4	2	4	4	4	4	4	4	4	4	4	4	3	4	4	4	4	4	4	4	4	4	4	4	4	4	3	4
1605	2	2	32	2	2	4	1	4	3	4	2	3	3	26	3	3	4	4	3	4	2	3	2	2	4	4	4	3	3	2	4	3	4	4	4	4	4	4	4	4	4	3	3	4	3	3	3	3	4
1606	2	2	26	2	1	6	1	1	4	1	1	1	4	20	1	2	3	4	3	2	4	3	3	3	2	2	2	2	3	4	4	3	2	2	2	2	3	4	5	4	4	3	3	3	2	3	4	5	4
1607	2	2	51	2	2	3	2	3	2	3	3	3	3	24	4	4	4	3	4	4	3	4	3	4	4	4	4	4	4	3	4	4	4	4	4	4	3	4	4	4	4	4	4	3	4	4	4	4	4
1608	2	2	43	2	2	2	1	4	2	3	3	2	2	21	3	3	2	4	3	2	4	4	3	4	4	3	4	4	4	3	3	3	4	3	3	4	4	4	4	4	4	4	4	3	3	3	3	3	3
1609	2	2	29	1	2	2	2	4	2	3	4	3	2	24	2	4	2	4	5	2	2	4	1	2	4	4	4	4	4	4	4	3	3	4	2	4	4	4	4	4	3	4	4	1	4	4	4	2	4
1610	2	2	38	1	1	2	2	3	1	2	4	3	2	20	4	4	4	4	4	1	4	4	2	4	4	4	4	4	4	4	4	4	4	4	4	4	4	4	4	4	4	4	4	3	4	4	4	4	4
1611	2	2	25	2	2	2	1	3	1	2	3	3	1	18	4	4	4	5	3	3	4	2	4	3	4	4	4	3	4	3	5	5	5	4	4	4	4	5	4	5	4	4	4	4	4	4	3	3	3
1612	2	2	48	1	3	3	1	2	2	3	2	3	2	21	4	4	4	4	4	2	4	4	4	4	4	4	4	4	4	4	4	4	4	4	4	4	4	4	4	4	4	4	4	4	4	4	4	4	4
1613	2	2	25	2	3	3	2	6	2	3	6	4	1	30	4	4	4	4	4	4	4	4	3	2	4	4	1	1	4	4	4	3	4	2	4	4	2	4	4	2	4	4	4	2	4	4	4	4	3
1614	2	2	24	2	2	2	1	1	2	1	4	2	2	17	5	3	5	5	5	3	3	3	3	3	3	5	3	3	3	3	3	3	3	3	3	3	3	3	4	4	4	3	4	2	3	3	3	3	3
1615	2	2	28	2	2	2	1	2	1	3	3	1	1	16	3	3	3	4	4	4	4	4	4	3	4	4	4	4	4	4	4	4	4	4	4	4	3	4	4	4	4	4	4	4	4	4	4	4	4
1616	2	2	30	2	2	2	2	2	2	2	2	3	2	19	4	4	5	4	5	2	4	4	5	4	4	4	4	4	4	4	4	5	4	4	4	4	4	4	4	4	3	5	5	3	5	4	4	5	4
1617	2	2	56	2	2	3	1	2	1	2	2	1	1	15	1	2	1	3	3	3	3	2	3	3	4	4	3	3	3	3	3	3	3	4	3	3	3	3	3	3	3	4	4	3	3	3	3	3	3
1618	2	2	50	2	2	3	3	3	1	3	3	2	1	21	3	4	4	4	4	4	4	4	2	4	4	4	4	4	4	4	3	4	3	4	4	4	4	4	4	4	3	3	3	3	4	4	3	3	4
1619	2	2	23	2	1	1	1	1	1	1	1	1	1	9	3	5	4	4	5	2	2	4	4	2	4	4	4	4	4	4	4	4	2	4	2	4	4	2	4	2	2	4	4	4	4	4	4	4	4
1620	2	2	22	2	1	2	1	3	2	2	1	2	1	15	5	5	5	5	5	2	4	5	2	2	5	5	4	4	4	4	4	4	4	4	4	4	4	4	4	4	4	4	4	4	4	4	4	4	4
1621	2	2	32	2	3	3	3	4	2	4	3	4	2	28	3	4	4	4	4	2	4	4	4	4	4	4	4	4	4	4	4	4	4	4	4	4	4	4	4	4	2	4	4	4	4	4	4	4	4
1622	2	2	66	2	2	1	2	2	2	2	1	3	2	17	4	4	4	4	5	2	4	5	4	4	5	5	4	4	5	4	4	4	4	5	5	4	4	4	4	5	4	5	4	2	4	4	5	4	4
1623	2	2	30	1	2	6	2	4	3	2	5	3	3	30	4	4	4	4	3	4	3	2	1	2	4	3	4	4	3	3	4	2	4	4	4	4	3	4	4	4	4	4	3	3	3	4	4	3	3
1624	2	2	25	2	3	3	3	5	1	3	5	3	1	27	4	3	4	4	3	4	3	2	3	2	4	3	4	4	4	4	4	4	4	4	4	4	3	4	4	5	5	5	4	3	3	4	3	3	2
1625	2	2	37	2	2	3	2	3	2	3	2	2	2	21	3	3	1	4	4	2	4	4	4	3	4	4	4	4	4	4	3	4	4	4	3	4	4	4	4	4	2	4	3	4	4	4	4	4	4
1626	2	2	24	2	3	2	2	4	2	2	3	3	2	23	2	3	4	3	4	4	4	4	4	4	4	4	3	4	4	4	4	3	4	4	4	3	4	5	5	5	4	4	5	5	3	4	4	4	3
1627	2	2	21	2	3	3	2	5	2	4	3	3	2	27	3	3	4	4	4	5	3	3	2	2	2	3	4	3	2	4	4	4	2	4	2	4	3	4	3	4	3	3	3	4	4	4	4	4	3
1628	2	2	45	2	2	2	3	3	3	4	5	3	4	29	4	5	4	5	4	4	4	5	4	3	5	4	4	4	4	4	3	4	3	4	4	4	4	5	4	5	4	5	4	3	4	4	4	4	4
1629	2	2	20	2	2	3	2	2	2	2	2	2	2	19	3	4	4	5	3	5	3	2	1	3	4	4	5	4	4	4	4	4	4	4	4	5	3	4	4	4	4	4	4	1	4	4	4	4	3
1630	2	2	36	1	4	2	2	5	2	4	2	3	2	26	2	1	3	3	4	1	2	4	3	3	4	4	4	4	4	4	4	3	2	4	4	4	4	3	4	3	3	4	4	2	3	4	4	3	3
1631	2	2	25	2	1	3	2	1	2	1	1	1	2	14	5	4	4	4	4	3	3	2	4	4	4	3	4	4	4	4	3	4	4	4	4	4	4	3	4	4	4	4	4	4	3	4	4	4	3
1632	2	2	26	2	2	2	2	5	1	1	4	2	2	21	4	4	4	5	4	4	4	4	3	4	4	4	4	4	4	4	4	5	4	4	4	4	3	5	4	4	3	3	4	3	4	4	3	4	3
1633	2	2	34	2	2	3	1	5	2	3	4	4	2	26	4	4	4	4	4	2	4	4	2	4	4	4	4	4	4	2	4	4	4	4	4	4	4	4	4	4	2	4	4	4	4	4	4	4	4
1634	2	2	28	2	3	3	2	3	2	2	4	3	1	23	3	3	2	3	3	3	2	3	2	2	2	3	3	2	4	3	2	4	2	2	2	3	4	4	4	2	2	2	2	2	3	3	2	2	2
1635	2	2	50	1	3	3	3	5	3	5	2	4	3	31	3	4	2	2	4	2	3	3	4	3	4	4	3	3	4	4	2	4	3	4	2	3	4	4	4	4	3	3	3	2	4	4	4	3	3
1636	2	2	46	2	2	2	2	2	2	2	4	3	2	21	4	4	4	4	5	2	4	5	5	4	4	5	3	4	5	4	4	5	4	4	4	3	4	4	3	3	3	4	4	4	5	3	4	4	4
1637	2	2	28	2	2	2	2	3	1	2	3	3	2	20	1	4	2	4	4	2	3	4	4	4	4	3	4	4	4	4	3	4	4	4	3	4	3	4	4	4	2	4	4	3	3	4	4	4	4
1638	2	2	45	2	2	2	1	3	2	2	2	2	3	19	4	4	2	5	4	2	4	4	4	4	4	4	4	4	4	4	4	4	4	4	4	4	4	2	4	5	2	4	4	2	4	4	4	4	4
1639	2	2	33	2	1	2	1	6	1	1	1	1	1	15	1	1	1	1	1	1	1	1	1	1	1	1	1	1	1	1	1	1	1	1	1	1	1	1	1	1	1	1	1	1	1	1	1	1	1
1640	2	2	36	2	2	2	2	3	2	3	2	2	2	20	3	4	2	4	4	2	4	4	4	2	4	4	4	4	4	4	4	4	4	4	4	4	4	3	4	4	2	4	4	2	5	4	3	4	4
1641	2	2	22	2	2	2	3	2	1	2	5	3	2	22	4	4	2	4	4	3	4	4	3	2	4	4	4	4	4	4	4	4	4	4	2	4	4	4	4	4	4	4	4	2	4	4	4	4	4
1642	2	2	24	2	1	3	1	2	3	1	1	2	1	15	3	3	2	4	4	4	3	3	2	4	4	3	3	4	4	4	3	4	4	3	4	4	4	4	4	4	4	3	4	4	3	4	4	3	3
1643	2	2	38	2	2	2	1	2	1	2	2	2	1	15	4	4	4	4	4	4	4	4	3	4	4	4	4	3	4	4	3	3	4	4	4	4	4	4	4	4	4	4	4	2	4	4	4	3	3
1644	2	2	19	2	2	1	2	5	1	3	3	2	1	20	1	1	1	1	1	2	2	2	2	2	2	2	3	2	2	2	2	1	2	3	2	2	2	2	2	2	2	4	4	2	3	3	4	4	3
1645	2	2	35	2	1	1	1	1	1	1	1	1	1	9	4	4	4	4	4	3	4	4	4	3	4	4	4	3	4	4	3	4	4	4	4	4	4	4	4	3	4	4	4	3	4	4	3	4	4
1646	2	2	20	2	3	3	2	4	2	3	3	4	2	26	3	4	3	4	4	4	4	4	2	4	3	3	4	4	4	4	4	3	3	4	3	4	3	4	4	3	4	4	4	3	4	4	3	3	3
1647	2	2	22	2	2	3	2	4	2	2	1	2	2	20	4	4	4	3	3	2	2	5	3	2	4	4	3	3	3	3	3	4	3	3	3	3	3	3	3	3	3	2	2	2	4	4	3	2	1
1648	2	2	16	2	2	3	2	3	3	2	5	3	3	26	4	4	5	4	3	2	2	2	2	3	3	3	4	4	4	5	5	2	4	4	4	4	4	4	4	4	2	4	5	3	4	4	4	4	3
1649	2	2	27	1	1	1	1	6	1	1	1	1	1	14	4	4	4	4	4	4	4	4	4	4	4	4	4	4	4	4	4	4	4	4	4	4	4	4	4	4	4	4	4	4	4	4	4	4	4
1650	2	2	46	2	2	2	1	3	2	3	4	2	2	21	3	4	4	4	4	2	3	4	2	2	4	3	3	4	4	4	4	2	2	4	3	3	4	4	4	4	4	4	3	2	4	3	3	3	3
1651	2	2	16	2	3	6	3	5	3	2	2	1	4	29	1	2	1	1	1	1	1	1	2	1	2	2	2	1	2	1	1	1	1	2	1	1	4	3	3	1	1	1	1	2	1	1	2	1	2
1652	2	2	58	2	2	6	1	3	2	3	4	3	1	25	3	3	3	4	4	2	3	1	3	2	3	4	3	3	3	4	4	4	2	4	3	3	4	4	4	4	4	4	3	3	3	4	4	4	4
1653	2	2	44	1	2	3	1	2	1	4	4	2	2	21	1	4	4	4	4	2	4	4	2	3	4	4	2	2	4	4	4	2	2	4	4	2	1	2	4	4	2	4	4	4	4	4	4	3	4
1654	2	2	50	2	2	2	2	2	1	2	2	3	2	18	4	4	4	4	4	2	2	4	2	3	4	4	4	4	4	4	4	4	4	4	4	4	4	4	4	4	4	4	4	4	4	4	4	4	4
1655	2	2	20	2	2	3	2	6	1	2	5	3	2	26	4	4	4	5	4	2	4	4	4	2	5	5	5	2	5	4	4	4	4	5	5	5	5	5	5	5	4	5	5	5	5	5	5	4	4
1656	2	2	23	2	2	2	2	2	2	2	4	2	2	20	4	4	4	4	4	2	4	4	4	4	4	4	4	4	4	4	4	4	4	4	4	4	4	4	4	4	4	4	4	3	4	4	4	4	4
1657	2	2	37	2	2	5	1	3	2	3	3	3	2	24	4	4	3	4	3	2	4	3	3	4	4	4	4	3	3	4	4	4	4	4	4	4	4	4	4	4	3	4	4	4	4	4	4	4	4
1658	2	2	24	2	1	6	1	1	3	1	5	3	3	24	3	3	3	3	3	3	3	3	3	3	3	3	3	3	3	3	4	3	1	3	3	3	3	3	3	2	2	3	3	3	4	5	3	3	4
1659	2	2	34	2	2	1	1	1	1	1	1	2	1	11	3	5	1	1	5	4	4	3	2	3	4	4	3	3	4	4	3	4	3	4	3	2	3	4	4	4	2	4	3	4	4	3	2	4	4
1660	2	2	25	2	3	3	2	5	2	3	2	3	2	25	4	4	4	5	4	2	4	4	5	3	4	5	5	4	4	4	4	5	4	5	4	4	3	4	4	4	4	4	4	2	4	4	4	4	4
1661	2	2	50	2	2	2	3	3	2	5	3	3	4	27	2	4	2	4	4	1	4	4	4	4	3	3	3	2	2	4	4	3	3	4	4	3	3	4	4	4	4	4	4	4	2	2	4	4	4
1662	2	2	35	2	2	2	1	4	3	2	2	1	1	18	3	4	3	5	5	1	3	4	4	5	5	4	4	4	4	4	2	4	5	3	4	4	4	4	4	5	4	4	4	4	3	4	4	4	4
1663	2	2	20	2	1	2	3	4	1	2	4	3	1	21	4	4	3	4	4	2	4	4	2	2	4	4	4	4	5	4	4	4	4	3	3	4	4	4	5	4	4	4	4	3	4	5	3	4	4
1664	2	2	24	2	2	4	2	4	3	3	3	3	2	26	1	1	1	1	1	1	1	1	1	2	1	1	4	1	3	5	4	1	2	3	3	3	2	3	4	4	1	4	4	4	2	2	3	1	1
1665	2	2	25	2	2	2	1	2	1	1	2	2	1	14	4	4	4	4	4	4	4	4	1	4	4	4	4	4	4	4	4	4	4	4	4	4	4	4	4	4	4	4	4	2	4	4	4	2	4
1666	2	2	37	2	2	1	1	2	2	2	4	2	2	18	4	4	4	4	4	2	4	4	2	3	4	4	4	4	4	4	4	4	3	4	4	4	3	3	4	4	4	4	4	3	4	4	4	3	3
1667	2	2	26	2	2	3	2	4	3	3	6	3	2	28	4	4	3	4	4	3	3	2	3	3	4	4	4	5	4	4	3	3	4	4	4	4	4	4	5	4	5	4	4	4	4	4	4	4	5
1668	2	2	39	2	2	2	2	4	2	3	3	3	1	22	3	3	4	4	4	4	3	3	2	2	4	4	4	3	4	3	4	2	4	4	4	4	3	4	4	4	3	4	4	3	3	4	4	3	3
1669	2	2	22	2	2	5	3	5	2	3	3	2	2	27	3	3	4	5	3	4	3	4	4	4	2	3	5	3	3	3	3	4	2	3	3	5	4	5	4	3	2	3	3	4	3	4	2	3	2
1670	2	2	54	2	3	6	3	4	3	4	5	3	3	34	4	4	2	4	3	4	3	3	3	3	4	4	4	4	4	4	3	3	4	4	4	4	4	4	4	4	4	3	3	4	3	4	3	3	3
1671	2	2	30	1	2	3	2	3	3	2	4	3	3	25	3	3	4	4	3	3	3	2	4	4	3	3	3	3	3	3	3	3	3	3	3	2	4	4	4	4	4	4	4	3	3	3	3	4	4
1672	2	2	26	2	3	3	1	4	2	4	5	3	3	28	5	4	4	4	4	3	4	4	4	3	4	4	4	4	4	3	5	4	5	4	4	4	4	4	5	3	4	4	4	4	5	4	4	4	4
1673	2	2	15	2	2	2	2	2	2	2	4	2	2	20	1	1	1	1	5	1	4	4	4	4	4	2	2	4	4	4	2	4	2	4	2	4	4	4	4	4	4	4	4	1	4	4	4	4	2
1674	2	2	34	1	2	2	2	2	1	2	5	3	1	20	3	4	4	4	4	4	4	4	2	4	4	4	4	4	4	4	4	4	4	4	4	4	4	5	5	5	5	5	4	4	4	4	4	4	3
1675	2	2	22	2	2	3	1	3	1	2	5	2	1	20	4	4	4	4	4	2	4	4	2	4	4	4	4	4	4	4	4	2	4	4	4	4	4	4	4	4	4	4	4	4	4	4	4	2	4
1676	2	2	20	2	2	6	3	2	3	1	5	2	3	27	1	4	4	4	4	2	2	4	3	4	4	4	4	4	2	4	3	4	4	4	3	3	3	4	4	4	4	4	4	4	4	5	5	3	4
1677	2	2	19	2	2	5	2	4	4	3	4	3	3	30	3	3	3	3	3	3	3	2	2	2	3	3	3	3	3	3	3	3	3	3	3	3	3	3	3	3	3	3	3	3	3	3	3	3	3
1678	2	2	25	2	2	3	2	5	3	2	2	2	3	24	4	4	4	4	4	3	3	3	3	3	3	3	3	3	3	3	3	3	3	3	3	3	3	3	3	3	3	3	3	3	3	3	3	3	3
1679	2	2	34	1	2	2	2	5	2	2	5	2	2	24	4	3	4	3	4	2	2	4	4	3	4	4	4	3	4	4	4	4	3	4	4	4	4	4	4	4	4	4	4	2	4	4	4	3	3
1680	2	2	23	2	3	1	3	6	1	4	6	4	1	29	5	3	4	5	4	2	2	2	1	3	4	3	4	5	5	5	4	2	2	4	3	4	4	4	4	4	5	4	4	2	2	4	3	3	3
1681	2	2	19	2	1	1	1	1	1	1	1	1	1	9	2	3	3	4	4	3	3	4	2	4	4	4	3	4	4	4	3	2	2	3	3	3	3	3	4	3	3	3	3	4	3	3	4	3	3
1682	2	2	23	2	2	3	1	4	2	3	2	3	2	22	4	4	4	4	4	2	4	4	4	4	4	4	4	4	4	4	4	4	4	4	4	4	4	4	4	4	4	4	4	4	4	4	4	4	4
1683	2	2	38	1	2	2	2	3	1	2	4	3	2	21	3	2	2	4	4	3	3	3	2	4	4	2	4	2	2	3	2	2	2	4	4	4	3	4	4	3	3	4	4	3	4	4	4	3	3
1684	2	2	33	2	3	3	3	4	3	3	6	3	3	31	4	4	2	4	5	1	1	3	1	4	4	4	4	5	4	4	1	4	3	4	4	4	4	5	4	4	2	5	5	5	5	4	5	3	4
1685	2	2	38	2	2	2	2	4	1	3	2	3	2	21	3	3	3	5	3	3	1	1	2	2	3	2	1	3	3	3	3	2	2	3	3	1	3	3	4	4	3	4	3	3	2	2	2	3	2
1686	2	2	22	2	2	2	3	2	1	2	3	3	1	19	4	4	4	5	4	2	4	4	4	4	4	4	5	4	4	4	3	4	4	4	4	4	4	4	4	4	4	4	4	4	5	4	4	5	4
1687	2	2	25	2	3	3	3	5	3	3	2	4	3	29	3	4	4	4	4	2	3	4	4	3	4	5	5	4	4	4	4	5	4	4	4	4	4	4	4	4	4	4	4	4	4	4	5	4	4
1688	2	2	58	1	2	2	1	2	2	1	3	2	2	17	1	5	1	2	5	2	2	5	3	4	4	4	3	2	4	4	2	4	2	5	2	2	4	4	4	4	2	4	5	2	4	4	4	4	4
1689	2	2	36	1	3	2	1	2	1	1	1	2	1	14	3	3	2	4	4	2	1	3	4	3	3	3	4	2	4	4	3	3	2	3	3	4	4	4	4	4	3	4	3	4	3	3	2	2	4
1690	2	2	22	2	2	2	3	2	1	2	4	3	1	20	2	2	3	2	3	2	3	3	1	3	3	2	2	2	2	3	4	1	4	3	3	3	4	3	4	4	3	4	3	4	2	4	3	2	4
1691	2	2	22	2	2	3	2	4	2	3	3	3	2	24	3	3	4	4	4	4	3	4	3	3	4	4	3	3	4	3	3	5	3	4	4	4	3	3	4	4	4	4	4	2	3	4	4	3	3
1692	2	2	36	2	2	1	2	4	1	3	3	1	1	18	1	1	1	1	1	1	1	1	1	1	1	1	1	1	1	1	1	1	1	1	1	1	1	1	1	1	1	1	1	1	1	1	1	1	1
1693	2	2	38	1	1	2	3	4	3	3	4	2	3	25	4	4	4	4	4	4	4	4	4	4	4	4	4	4	4	4	4	4	4	4	4	4	4	4	5	4	4	4	4	4	4	4	4	4	4
1694	2	2	54	2	2	2	1	2	1	2	2	1	1	14	4	4	4	4	4	2	4	4	2	4	4	4	4	4	4	4	4	3	3	4	4	4	4	4	4	3	4	4	4	3	4	4	4	4	4
1695	2	2	31	2	3	3	1	4	2	2	4	3	2	24	1	4	4	4	4	2	3	2	2	2	5	5	4	4	4	4	3	2	3	4	4	4	3	4	4	4	4	4	4	4	4	4	4	5	2
1696	2	2	28	1	2	2	1	3	3	2	2	2	3	20	4	4	4	4	4	4	3	4	4	4	4	3	4	4	4	4	4	4	4	4	4	4	4	4	4	4	4	4	4	4	4	4	4	4	4
1697	2	2	50	2	2	6	1	5	2	2	2	2	2	24	3	3	3	2	3	2	4	4	2	4	4	4	4	3	1	3	3	4	4	3	4	4	3	4	4	5	5	5	5	5	5	5	3	5	5
1698	2	2	37	1	2	3	2	4	2	2	2	3	2	22	3	4	5	4	4	2	2	3	2	2	4	3	4	4	4	3	3	1	2	3	2	4	4	4	4	4	4	4	4	4	4	4	5	4	4
1699	2	2	35	2	2	3	2	4	3	2	4	3	2	25	4	4	4	4	2	3	4	4	5	5	5	5	5	4	4	4	5	5	5	5	5	5	5	5	5	5	5	4	5	4	5	5	5	5	5
1700	2	2	18	2	2	4	1	6	1	1	1	1	1	18	1	3	4	5	2	2	1	4	5	5	3	3	2	2	1	4	2	5	1	1	3	5	3	4	2	1	3	5	1	3	3	4	3	5	1
1701	2	2	20	2	1	2	2	1	1	1	5	2	1	16	4	4	4	4	4	2	4	4	4	4	4	4	4	4	4	4	4	4	4	4	4	4	4	3	4	4	4	4	4	2	4	4	4	4	4
1702	2	2	33	1	2	2	1	2	1	2	5	2	1	18	1	1	3	3	4	4	4	3	4	3	3	4	3	3	2	1	2	3	4	4	4	3	4	4	3	2	2	2	2	2	2	2	2	3	3
1703	2	2	30	1	3	3	2	3	1	3	2	3	1	21	3	4	4	4	4	2	3	3	2	2	4	3	4	3	3	2	3	4	4	3	4	5	3	4	4	4	4	4	4	3	4	3	4	3	3
1704	2	2	23	1	3	2	2	5	3	1	4	3	2	25	4	4	4	4	5	5	4	3	2	4	4	4	5	5	5	5	5	5	4	5	5	5	5	5	5	5	5	5	5	5	4	4	4	4	4
1705	2	2	28	2	1	1	1	1	1	1	1	1	1	9	5	5	4	5	3	5	4	3	4	3	4	3	5	3	3	3	4	4	3	4	3	5	3	4	4	4	4	4	3	4	4	4	4	4	4
1706	2	2	45	2	2	3	3	4	3	3	3	3	3	27	2	4	2	3	3	3	3	3	4	4	4	4	2	2	2	4	4	4	4	4	4	4	4	4	4	4	4	4	4	4	4	4	4	4	4
1707	2	2	25	2	1	3	1	6	2	1	5	1	1	21	4	4	4	4	4	4	4	4	4	4	4	4	4	4	4	4	4	4	4	4	4	4	4	4	4	4	5	4	4	4	4	4	4	4	4
1708	2	2	35	2	2	2	2	2	2	1	4	3	2	20	4	4	1	2	4	3	2	2	4	2	4	3	3	2	4	3	2	4	4	4	2	3	3	4	4	4	4	4	4	2	4	4	4	2	3
1709	2	2	31	1	2	2	1	2	2	3	4	2	2	20	3	4	3	4	4	3	4	4	4	3	4	4	4	4	4	4	4	4	3	4	3	4	4	3	4	3	3	4	4	3	4	4	3	4	4
1710	2	2	30	1	4	3	1	4	1	3	3	3	1	23	4	4	4	4	4	2	3	3	2	3	4	3	5	3	3	4	5	4	5	5	4	5	4	5	5	5	5	5	4	4	5	5	4	3	3
1711	2	2	35	1	5	3	1	4	1	4	6	5	1	30	2	4	3	5	3	4	3	4	2	4	4	4	2	4	4	4	4	4	4	4	3	4	4	2	4	4	4	4	4	2	4	4	4	4	4
1712	2	2	32	1	3	5	4	6	2	2	6	3	3	34	4	4	4	4	5	2	3	3	4	3	4	4	3	3	4	4	4	4	3	4	3	3	4	4	4	3	4	4	4	3	4	3	3	3	3
1713	2	2	50	1	3	2	2	4	2	2	3	3	2	23	4	4	3	2	4	3	4	4	5	3	4	4	3	3	4	5	3	4	3	4	3	3	4	4	4	4	3	4	4	3	4	4	4	4	4
1714	2	2	41	2	3	3	3	4	3	3	3	3	3	28	4	4	3	2	4	2	2	3	4	4	4	3	2	4	3	4	4	4	3	4	3	2	4	2	2	4	2	4	4	2	4	3	2	2	4
1715	2	2	28	2	2	4	1	3	1	3	4	3	1	22	3	4	3	4	4	3	4	3	4	3	3	3	3	3	3	4	4	4	3	4	3	4	3	4	4	4	3	4	3	3	4	4	3	4	3
1716	2	2	33	2	1	1	1	1	1	1	1	1	1	9	2	2	2	4	4	4	2	4	2	2	2	2	4	2	4	1	4	4	2	2	2	2	2	4	4	4	2	2	2	4	2	4	2	2	2
1717	2	2	25	2	2	3	2	3	3	1	3	3	3	23	4	4	4	4	4	4	4	3	4	2	2	4	4	2	4	4	3	4	4	4	4	4	4	4	4	4	3	4	3	4	4	4	4	3	3
1718	2	2	25	2	2	3	3	5	2	3	4	3	2	27	3	3	5	3	4	4	4	2	4	2	3	5	3	4	4	4	4	4	4	4	4	3	4	4	4	4	4	4	4	4	4	4	4	3	2
1719	2	2	28	1	2	3	3	5	3	3	2	3	3	27	4	4	4	4	4	4	3	3	3	3	3	3	4	4	4	4	4	4	4	4	4	4	3	4	4	4	4	4	4	3	4	4	4	4	3
1720	2	2	24	2	1	3	1	3	1	3	4	3	1	20	3	4	4	4	4	4	4	4	3	2	3	3	3	4	4	4	4	4	4	4	4	3	3	4	4	4	4	4	4	4	4	4	3	3	2
1721	2	2	25	2	3	2	2	2	2	2	2	3	1	19	3	4	5	4	4	5	5	3	3	2	4	4	4	4	3	4	4	4	4	4	4	4	4	3	5	4	4	4	4	5	4	4	3	2	3
1722	2	2	31	1	3	2	2	4	2	3	3	2	2	23	3	3	4	4	4	4	4	4	4	3	4	4	4	4	4	3	4	4	4	4	4	4	4	4	4	4	3	4	3	4	4	4	4	4	3
1723	2	2	36	1	1	1	1	3	1	2	2	2	1	14	4	4	4	4	4	4	3	4	2	4	4	4	4	4	4	4	4	3	4	4	4	4	4	4	4	4	4	4	4	4	4	4	4	4	4
1724	2	2	26	2	2	2	1	5	1	2	1	2	1	17	3	4	4	4	4	4	4	2	2	3	4	4	4	4	3	4	4	4	3	4	4	4	3	4	4	3	3	4	4	4	3	3	2	3	2
1725	2	2	35	2	1	2	1	3	1	1	2	2	1	14	3	4	3	3	5	2	4	4	3	3	4	4	3	4	4	4	4	3	3	4	3	3	4	4	4	4	4	4	4	3	4	4	4	4	4
1726	2	2	33	1	2	3	1	2	2	2	5	2	1	20	2	3	4	4	4	3	4	4	4	2	4	4	3	2	2	4	2	4	2	5	3	3	3	2	3	4	2	4	4	4	4	3	3	3	4
1727	2	2	43	2	1	1	1	1	1	1	1	1	1	9	3	5	3	3	5	3	5	5	5	5	5	5	3	5	4	4	4	4	4	4	4	4	4	3	4	5	4	4	5	4	4	4	5	4	4
1728	2	2	21	2	1	1	1	4	2	1	4	2	2	18	5	5	5	5	4	4	4	4	4	4	4	4	4	4	4	4	4	4	4	4	4	4	4	4	4	4	4	4	4	4	4	4	4	4	4
1729	2	2	40	1	2	2	2	2	1	2	2	2	1	16	3	4	3	2	4	4	1	3	3	3	4	3	4	3	4	3	4	2	4	4	3	4	4	4	4	4	3	4	4	4	4	4	4	4	4
1730	2	2	28	1	2	2	1	4	2	3	2	3	2	21	4	4	3	2	4	4	2	3	3	3	4	3	3	3	3	4	4	3	4	3	3	3	3	4	4	3	4	3	3	2	2	3	3	3	3
1731	2	2	26	2	1	2	1	1	1	1	4	2	1	14	4	4	4	3	4	4	3	2	2	3	4	5	4	4	4	4	4	4	4	3	4	3	4	4	4	2	4	4	4	3	4	4	4	3	2
1732	2	2	29	2	3	3	2	4	2	3	2	3	2	24	4	4	4	3	3	3	3	2	4	3	4	4	2	3	4	4	4	4	4	4	4	3	3	4	4	4	4	4	4	4	4	4	4	4	3
1733	2	2	52	2	2	3	1	3	3	3	2	3	3	23	4	4	3	4	4	3	3	3	4	3	4	4	4	3	3	3	4	3	4	4	3	4	4	4	4	4	4	4	3	3	2	4	3	3	4
1734	2	2	24	2	3	4	1	4	3	4	4	4	3	30	2	2	2	2	2	2	2	2	3	2	2	2	2	3	2	2	2	2	2	2	2	2	2	3	3	3	3	4	3	3	3	3	3	3	3
1735	2	2	35	2	2	2	3	3	1	3	1	2	2	19	4	4	4	4	5	2	2	4	4	4	4	4	4	4	4	4	4	4	4	4	4	4	4	5	4	4	4	4	4	4	4	4	4	4	4
1736	2	2	25	2	2	4	3	4	3	3	4	3	3	29	4	4	4	4	4	4	3	3	4	3	4	4	4	4	4	4	4	4	4	4	4	4	4	4	4	4	4	4	4	3	4	4	4	4	4
1737	2	2	25	2	1	6	1	4	2	1	3	2	2	22	4	4	4	5	3	5	4	3	3	3	3	4	4	4	4	5	5	5	4	3	4	5	4	5	4	4	4	4	4	5	4	5	4	5	3
1738	2	2	29	2	2	2	2	3	2	2	5	3	2	23	4	2	2	2	4	4	2	3	2	2	3	2	2	2	4	2	4	2	2	4	2	2	3	4	4	4	2	4	4	4	4	4	2	2	2
1739	2	2	27	2	2	2	1	2	1	2	3	3	1	17	1	1	1	1	1	1	1	1	1	1	2	1	1	1	1	1	1	1	1	1	1	1	1	1	1	1	1	1	1	2	1	1	1	1	1
1740	2	2	31	2	2	1	2	2	1	1	5	2	1	17	4	4	4	4	4	4	4	4	4	4	4	4	4	4	4	4	4	4	4	4	4	4	4	4	4	4	4	4	4	4	4	4	4	4	4
1741	2	2	24	2	1	2	2	2	2	1	2	2	2	16	3	3	3	3	3	3	3	3	3	3	3	3	3	3	3	4	2	3	4	2	1	3	3	2	2	3	3	3	3	3	3	4	1	3	3
1742	2	2	35	2	2	2	3	5	2	2	4	2	3	25	4	4	3	4	4	2	4	4	2	3	4	3	3	4	4	4	4	3	3	4	3	4	4	3	3	4	4	4	4	2	4	4	4	4	4
1743	2	2	35	2	1	2	2	2	1	2	1	2	1	14	3	2	1	3	4	3	4	4	2	4	4	4	3	3	5	4	4	4	4	4	4	4	4	3	4	4	4	4	4	4	4	4	4	4	4
1744	2	2	32	2	1	1	1	4	2	2	4	3	1	19	3	3	1	4	4	2	2	2	1	1	4	2	3	2	2	2	4	2	2	4	1	4	4	4	4	4	2	4	2	2	2	4	2	2	3
1745	2	2	52	2	2	2	2	3	2	4	2	3	2	22	1	4	2	3	3	3	4	4	4	4	4	3	4	4	3	3	3	4	4	4	4	4	3	4	4	4	4	4	4	3	4	3	4	4	4
1746	2	2	29	2	1	1	3	5	3	2	2	2	3	22	4	2	4	4	4	4	2	4	2	2	4	4	5	4	3	4	3	2	4	4	4	3	4	4	4	3	4	4	4	2	4	4	4	4	4
1747	2	2	31	2	2	2	2	2	1	2	1	2	1	15	3	3	3	2	4	3	2	3	1	2	3	3	2	4	3	3	3	3	3	3	3	2	4	4	4	4	3	4	4	3	3	4	3	3	3
1748	2	2	53	2	2	1	2	3	1	2	3	3	2	19	4	4	3	4	4	3	4	4	4	4	4	3	4	4	4	4	4	4	4	4	3	4	4	4	4	4	3	4	4	3	4	4	3	4	4
1749	2	2	23	2	2	3	3	6	2	4	5	4	2	31	4	4	4	4	4	2	4	4	2	4	4	4	4	4	4	4	4	4	4	4	4	4	4	4	4	4	4	4	4	4	4	4	4	4	4
1750	2	2	31	2	3	3	1	1	1	2	1	3	1	16	4	4	4	4	4	3	4	4	4	4	4	4	4	4	4	4	4	4	4	4	4	4	4	3	4	4	4	4	4	4	4	4	4	4	4
1751	2	2	39	2	2	3	2	1	1	1	4	2	1	17	4	4	3	4	5	2	4	5	2	2	4	4	2	4	4	4	2	4	3	3	4	3	4	3	4	4	2	4	4	2	4	2	3	4	2
1752	2	2	31	1	1	1	1	1	1	1	1	1	1	9	4	3	1	3	4	2	2	3	3	3	3	3	2	3	3	3	3	4	3	2	2	3	4	3	4	3	2	2	2	2	3	3	3	3	3
1753	2	2	25	2	2	3	2	2	3	2	3	3	3	23	3	3	3	3	3	3	3	3	3	3	4	3	2	3	3	2	3	4	3	3	3	3	3	3	3	4	3	4	4	4	3	3	3	3	3
1754	2	2	28	2	2	2	2	5	1	2	2	2	1	19	1	1	3	3	4	3	3	3	4	4	4	4	4	3	3	3	3	4	4	4	4	4	3	4	4	4	4	3	4	4	4	4	4	4	4
1755	2	2	33	2	1	2	1	1	1	1	4	2	1	14	4	4	4	4	4	3	4	3	3	3	4	4	4	4	3	4	2	4	4	4	4	4	3	4	4	4	4	4	4	3	4	4	4	4	3
1756	2	2	24	1	3	3	4	5	3	4	5	4	3	34	4	4	4	4	4	3	4	4	3	3	3	4	4	4	4	3	4	4	4	4	4	4	4	4	4	4	4	4	4	4	4	4	4	4	4
1757	2	2	31	2	5	3	3	4	3	4	5	4	3	34	5	5	4	5	5	2	4	4	4	5	5	4	5	4	4	5	5	4	4	5	4	5	4	4	5	5	5	4	4	4	4	5	5	4	5
1758	2	2	29	1	2	2	3	3	2	3	3	3	2	23	4	4	4	3	4	4	3	4	4	3	3	4	2	3	4	3	4	3	4	4	4	3	4	4	4	4	4	4	4	4	4	4	4	3	3
1759	2	2	30	2	1	2	2	2	1	1	1	1	1	12	3	4	2	4	4	2	4	4	4	4	4	4	4	3	4	3	3	4	3	4	3	3	4	4	4	4	3	3	4	4	4	4	4	4	3
1760	2	2	28	2	2	1	1	6	1	1	1	1	1	15	1	1	1	3	4	4	4	4	4	4	4	4	4	4	4	4	3	3	3	3	4	4	4	4	3	2	1	2	2	3	3	3	4	4	3
1761	2	2	38	2	2	2	1	3	2	2	1	6	2	21	3	4	1	3	4	3	3	4	3	3	4	4	3	4	4	4	4	4	3	4	3	4	3	4	4	4	3	4	4	3	4	4	3	4	4
1762	2	2	29	2	2	2	2	3	2	3	3	3	2	22	3	5	3	4	4	4	4	4	4	3	4	3	4	4	4	3	3	4	4	4	4	4	4	4	4	4	4	4	4	4	4	4	4	4	4
1763	2	2	35	2	2	1	1	2	2	2	1	1	1	13	3	4	4	4	4	2	4	4	2	2	4	4	4	4	4	4	4	4	4	4	4	4	4	4	4	4	4	4	4	4	4	4	4	4	4
1764	2	2	28	2	2	1	2	6	1	1	1	1	1	16	1	1	1	3	1	1	1	1	1	1	1	1	1	1	1	1	1	1	1	1	1	1	1	1	1	1	1	1	1	1	1	1	1	1	1
1765	2	2	32	2	1	2	1	2	2	3	3	2	2	18	3	4	4	4	5	4	3	4	4	4	4	4	5	5	5	3	5	5	5	5	5	5	5	5	5	5	4	4	4	4	5	5	5	5	5
1766	2	2	31	2	3	2	2	4	1	3	1	3	2	21	2	1	4	4	4	4	4	4	1	2	2	4	2	4	2	4	4	2	2	2	2	2	3	4	4	4	4	2	2	4	5	4	4	4	4
1767	2	2	28	2	2	2	1	3	2	2	3	2	2	19	2	3	3	4	4	3	4	3	4	4	3	4	4	4	4	4	4	3	4	4	4	4	4	4	4	4	4	4	4	4	4	4	4	4	4
1768	2	2	38	2	1	1	1	2	1	1	5	1	1	14	3	4	4	4	4	4	4	4	2	4	4	4	4	4	4	4	4	4	4	4	4	4	4	4	4	4	4	4	4	4	4	4	4	4	4
1769	2	2	28	2	2	3	2	3	1	3	2	2	1	19	4	4	5	5	5	4	4	4	5	4	4	4	4	4	4	4	4	5	4	4	4	4	4	4	4	4	4	4	4	4	4	4	4	5	4
1770	2	2	28	2	2	2	1	2	1	1	2	1	1	13	4	4	4	4	4	4	4	5	4	4	4	4	4	4	4	5	4	4	4	4	5	4	4	5	4	4	4	4	4	3	4	4	4	4	4
1771	2	2	27	2	3	5	3	3	3	3	3	1	1	25	4	4	4	4	5	2	4	5	4	5	5	5	5	5	5	5	3	5	4	4	4	4	4	5	5	5	5	5	5	3	5	5	5	5	4
1772	2	2	32	2	2	2	2	3	2	4	2	1	1	19	4	4	4	4	4	4	2	4	4	4	4	4	3	4	4	4	4	4	4	4	4	4	4	4	3	4	4	4	4	4	4	4	4	4	4
1773	2	2	30	2	1	3	1	3	2	2	3	3	1	19	4	4	4	3	4	2	3	4	3	4	4	4	3	4	4	3	2	4	4	4	4	3	4	4	4	4	4	4	4	3	4	4	4	4	4
1774	2	2	32	2	3	5	3	6	2	4	4	3	3	33	1	1	4	4	4	4	4	4	4	4	4	4	4	4	4	4	4	4	4	4	4	4	4	4	4	4	4	4	3	4	3	3	4	5	4
1775	2	2	29	2	1	1	1	1	1	1	5	1	2	14	1	4	1	3	3	1	1	3	3	1	3	3	3	3	3	3	3	3	3	3	3	3	3	2	3	3	3	3	3	3	3	3	3	3	3
1776	2	2	18	2	2	3	2	4	2	3	3	3	2	24	4	4	4	4	4	4	2	3	2	4	4	3	3	3	3	4	3	3	3	4	4	3	3	3	3	3	4	3	3	4	3	4	3	4	2
1777	2	2	56	1	3	3	3	4	3	3	3	4	3	29	2	4	3	4	4	3	3	3	3	3	3	3	3	3	3	3	3	3	3	3	4	4	3	4	3	3	3	3	3	3	3	3	3	3	3
1778	2	2	34	2	2	3	1	2	1	2	5	2	1	19	4	4	4	4	4	3	2	3	2	4	4	4	4	4	4	4	4	3	4	4	4	4	4	4	4	4	4	4	4	3	4	4	4	3	3
1779	2	2	37	1	2	4	2	5	3	3	2	3	3	27	2	4	4	2	4	4	4	4	2	2	4	4	2	4	4	4	4	4	2	3	4	2	2	4	4	4	2	4	4	4	4	4	4	2	3
1780	2	2	33	2	3	2	3	5	2	1	4	2	2	24	3	3	3	3	3	3	3	3	3	3	3	3	3	3	3	3	3	3	3	3	3	3	3	3	3	3	3	3	3	3	3	3	3	3	3
1781	2	2	30	2	2	3	1	5	4	2	5	3	2	27	3	3	2	4	4	2	2	2	4	2	4	3	4	2	2	3	3	4	4	4	4	4	4	4	4	4	4	4	4	4	4	4	3	3	2
1782	2	2	33	2	2	2	2	2	2	1	1	3	3	18	4	3	3	4	4	3	3	3	3	3	3	3	3	3	3	3	3	3	3	3	3	4	4	4	4	4	4	4	4	3	4	3	3	4	5
1783	2	2	34	1	3	3	2	2	2	3	3	3	2	23	3	4	4	4	3	3	4	3	4	3	4	3	3	3	3	4	4	4	3	3	4	3	3	3	4	4	3	4	3	4	4	4	4	3	3
1784	2	2	38	2	1	3	1	2	2	2	2	2	2	17	3	4	4	2	4	4	4	4	4	4	4	4	4	4	3	3	4	4	4	4	4	3	4	4	4	4	4	4	3	4	4	4	4	4	4
1785	2	2	45	2	2	2	2	4	2	2	1	3	3	21	1	3	2	4	4	2	2	4	2	2	4	4	4	2	3	2	2	5	2	4	2	3	4	2	2	4	2	4	3	2	2	4	4	2	2
1786	2	2	24	2	2	2	3	2	3	5	2	3	3	25	3	3	3	3	3	3	3	3	3	3	3	3	3	3	3	3	3	3	3	3	3	3	3	3	3	3	3	3	3	3	3	3	3	3	3
1787	2	2	34	2	2	2	2	4	1	1	4	2	1	19	2	4	4	4	4	3	4	4	3	3	4	5	4	4	4	4	3	3	3	4	4	4	4	4	4	4	2	4	4	4	4	4	3	4	4
1788	2	2	29	2	1	2	1	1	1	1	1	1	1	10	4	4	4	4	4	2	4	4	4	4	4	4	4	4	4	4	4	4	4	4	4	4	4	4	4	4	4	4	4	4	4	4	4	4	4
1789	2	2	40	1	2	2	2	3	2	2	1	2	2	18	4	3	2	3	3	3	3	2	2	2	3	3	2	2	3	4	4	4	4	3	4	3	3	4	4	4	4	4	4	3	3	4	4	3	3
1790	2	2	38	1	2	2	3	4	2	3	3	2	2	23	4	5	4	4	4	4	4	4	4	4	4	4	4	4	4	4	4	4	4	4	4	4	4	4	4	4	4	4	4	4	4	4	4	4	4
1791	2	2	28	1	2	3	2	2	2	3	2	2	2	20	3	4	3	4	4	2	3	3	3	3	4	4	5	4	4	3	4	4	4	4	4	4	4	4	4	4	4	4	4	4	4	4	4	4	3
1792	2	2	39	2	1	1	1	1	1	1	1	1	1	9	1	4	1	1	5	5	5	5	5	5	5	5	3	1	5	3	4	4	4	5	5	3	4	5	5	5	2	4	2	3	4	5	5	5	4
1793	2	2	29	2	2	2	1	3	1	2	3	2	2	18	4	3	4	3	3	2	3	4	2	4	4	4	4	4	4	4	4	4	4	4	4	4	4	3	4	4	3	3	3	2	4	4	4	4	4
1794	2	2	39	2	2	2	1	2	2	1	5	2	2	19	4	3	4	2	4	3	3	4	3	3	4	4	2	4	4	4	3	4	3	4	4	2	4	5	4	4	3	4	4	3	4	4	3	3	3
1795	2	2	31	2	3	5	3	6	2	4	4	4	2	33	2	4	3	3	4	4	3	4	4	3	3	3	4	4	4	4	4	4	3	4	4	4	3	3	4	4	4	4	4	4	4	4	4	3	4
1796	2	2	23	2	2	3	1	1	1	1	2	1	1	13	2	3	2	4	4	3	2	4	4	2	4	2	4	3	4	2	2	3	3	4	3	4	2	3	4	3	2	3	2	2	3	4	2	4	3
1797	2	2	40	2	2	3	1	2	1	2	2	2	1	16	4	4	4	3	4	3	4	4	4	4	4	4	3	4	4	4	3	4	4	4	4	3	4	4	4	3	3	4	4	4	4	4	4	4	4
1798	2	2	40	2	2	3	1	5	3	2	1	2	3	22	4	4	4	4	4	4	4	4	2	4	4	4	4	4	4	4	4	4	4	4	4	4	4	4	4	4	4	4	4	3	4	4	4	4	4
1799	2	2	36	2	1	6	2	4	2	3	3	3	1	25	4	4	4	4	4	4	4	4	4	4	4	4	4	4	4	4	4	4	4	4	4	4	4	4	4	4	4	4	4	4	4	4	4	4	4
1800	2	2	32	2	2	3	3	4	1	3	3	3	1	23	2	4	2	2	4	4	2	4	2	2	2	4	2	4	4	4	2	2	2	2	4	2	4	4	4	5	2	5	4	2	2	4	4	4	2
1801	2	2	33	2	1	1	4	6	1	1	1	1	2	18	3	3	1	5	3	1	5	3	1	1	4	4	4	3	2	2	2	4	4	2	2	3	5	2	4	4	3	4	4	3	2	4	4	3	4
1802	2	2	32	2	1	2	3	2	1	2	2	1	1	15	3	3	3	3	4	3	3	3	3	3	3	3	3	3	3	3	3	3	3	3	3	3	3	3	3	3	3	3	3	3	3	3	3	3	3
1803	2	2	25	2	2	1	2	3	1	3	4	3	2	21	3	5	4	4	4	1	4	4	4	3	4	4	4	3	3	3	4	2	3	5	3	4	4	3	4	4	4	4	4	2	4	4	4	4	4
1804	2	2	28	2	2	2	3	4	2	3	5	3	2	26	3	3	4	4	4	4	4	3	4	3	3	4	4	4	2	4	4	4	3	3	4	4	4	4	4	4	3	4	4	3	3	4	3	3	3
1805	2	2	40	2	1	2	2	4	1	1	3	3	1	18	3	2	3	3	3	3	2	4	3	3	3	3	3	4	1	2	3	2	3	4	4	3	4	3	2	2	3	4	4	4	3	3	4	5	2
1806	2	2	25	2	3	3	3	4	3	3	4	4	3	30	3	3	3	3	3	3	3	3	3	3	3	3	3	3	3	3	3	3	3	3	3	3	3	3	3	3	3	3	3	3	3	3	3	3	3
1807	2	2	39	2	3	3	2	2	3	5	5	3	4	30	3	4	4	3	4	2	3	4	2	3	4	4	2	4	4	4	4	4	2	4	4	2	4	4	4	4	2	4	4	2	4	4	4	4	4
1808	2	2	25	2	2	2	1	2	1	3	1	1	1	14	1	1	1	1	1	1	1	1	1	1	1	1	1	1	1	1	1	1	1	1	1	1	1	1	1	1	1	1	1	1	1	1	1	1	1
1809	2	2	34	2	2	3	1	5	3	3	2	2	3	24	4	4	4	4	4	4	4	5	5	5	5	4	5	4	4	5	4	4	4	4	5	5	5	5	4	4	4	4	4	2	4	4	5	5	4
1810	2	2	45	2	2	3	1	3	2	2	2	3	2	20	4	4	4	4	4	2	4	4	4	4	4	4	4	4	4	4	4	4	4	4	4	4	4	4	4	5	2	5	5	4	4	5	4	4	4
1811	2	2	30	2	3	3	1	5	2	5	5	3	3	30	3	4	4	4	4	3	4	4	3	4	4	4	4	4	4	4	4	4	4	4	4	4	2	4	4	4	4	4	4	4	4	4	4	4	4
1812	2	2	42	2	2	3	1	2	1	3	2	2	2	18	4	4	3	4	5	3	4	4	4	4	4	4	4	4	4	4	4	4	4	4	4	4	3	4	4	4	4	4	4	4	4	5	4	4	4
1813	2	2	19	2	2	1	2	2	1	2	2	2	1	15	2	4	4	4	4	4	4	4	4	4	4	4	4	4	4	4	4	4	4	4	4	4	4	4	4	4	4	4	4	4	4	4	4	4	4
1814	2	2	36	2	2	3	2	3	2	2	2	1	1	18	4	3	3	3	3	3	3	3	3	3	3	3	4	4	4	4	4	4	4	4	4	4	4	4	4	4	4	4	4	4	4	4	4	4	4
1815	2	2	57	2	2	2	1	3	1	2	3	3	2	19	1	1	1	1	5	2	5	5	4	4	5	4	2	1	1	4	1	5	1	2	4	1	2	3	4	5	2	2	2	2	4	4	1	2	4
1816	2	2	52	2	2	2	1	2	2	2	2	3	2	18	3	4	2	3	4	2	2	4	2	3	3	3	4	3	4	3	3	4	3	4	3	4	3	3	3	3	3	4	3	3	3	3	3	3	3
1817	2	2	35	2	2	2	2	4	2	3	5	3	2	25	4	4	5	4	5	2	4	5	4	4	5	5	4	4	5	4	4	3	5	5	4	4	4	4	4	5	5	5	5	4	4	5	5	4	4
1818	2	2	52	1	1	2	2	5	1	2	2	1	3	19	4	2	2	2	3	2	2	2	4	2	2	4	2	2	4	4	3	2	2	2	3	2	2	2	1	2	1	4	3	2	2	2	1	4	1
1819	2	2	50	2	2	3	3	3	3	3	4	3	3	27	2	4	2	4	4	4	4	3	4	4	4	4	3	4	4	4	4	3	3	4	3	4	4	5	5	4	4	4	4	4	4	4	4	4	4
1820	2	2	38	2	2	3	2	4	3	3	3	3	3	26	4	4	3	4	4	2	4	4	4	4	4	4	4	3	4	3	3	4	3	4	4	4	4	4	4	4	3	4	4	4	4	4	4	4	4
1821	2	2	34	1	3	2	3	2	1	1	1	1	1	15	3	3	3	3	3	3	3	3	3	3	3	3	3	3	3	3	3	3	3	3	3	3	3	3	3	3	3	3	3	3	3	3	3	3	3
1822	2	2	45	2	3	3	1	4	3	3	5	3	3	28	4	4	4	4	5	4	4	4	4	3	4	4	2	4	4	4	4	5	4	4	4	4	3	4	5	5	3	4	5	4	4	4	4	4	3
1823	2	2	40	1	1	1	1	1	1	1	1	1	1	9	4	4	2	4	1	1	1	1	4	4	4	4	4	4	4	4	4	4	4	4	4	4	4	4	3	4	4	4	4	2	4	4	1	4	4
1824	2	2	51	2	2	3	2	5	2	2	3	3	2	24	4	4	4	4	4	4	4	4	4	3	4	4	4	4	4	4	4	4	4	4	4	4	4	4	4	4	4	4	4	5	4	4	4	4	4
1825	2	2	55	1	2	3	2	3	2	3	3	3	2	23	3	4	3	4	4	2	4	4	2	3	4	2	2	3	3	3	3	4	3	4	3	2	4	4	4	4	2	4	3	3	4	4	3	3	4
1826	2	2	25	2	2	3	3	5	1	4	5	4	1	28	3	2	1	3	3	1	1	1	1	1	3	1	3	1	3	3	3	3	3	3	3	3	3	3	3	3	3	3	3	3	3	3	3	3	3
1827	2	2	30	1	2	3	2	2	1	2	4	2	1	19	2	4	2	4	4	2	3	4	4	3	4	4	4	4	4	4	4	4	4	4	3	4	4	3	4	4	4	4	4	4	4	4	4	4	3
1828	2	2	39	2	1	3	1	1	1	1	1	1	1	11	3	5	4	5	5	1	4	5	5	4	5	4	5	4	5	4	5	5	4	5	4	5	4	3	4	5	5	5	5	4	5	5	5	5	5
1829	2	2	35	2	2	1	2	2	1	3	4	2	1	18	4	4	3	4	4	4	4	4	4	4	4	4	4	4	4	4	4	4	4	4	4	4	4	4	4	4	4	4	4	3	4	4	4	4	4
1830	2	2	25	2	2	3	1	3	1	2	2	3	1	18	5	5	5	5	3	4	4	4	4	4	4	5	4	4	4	4	4	4	4	4	4	4	4	4	4	4	4	4	4	4	4	4	4	4	4
1831	2	2	30	1	2	2	1	2	1	2	2	2	1	15	4	4	3	4	3	4	3	2	4	2	3	4	4	3	4	3	2	4	2	4	2	4	4	4	5	4	2	2	4	4	4	4	2	2	4
1832	2	2	38	2	2	2	1	3	1	2	2	2	2	17	3	3	3	3	4	2	3	3	3	3	3	4	4	4	4	4	4	4	4	4	4	4	4	4	4	4	4	4	4	4	4	4	4	4	4
1833	2	2	46	2	2	3	3	3	3	2	1	3	3	23	2	4	3	4	4	3	3	4	4	4	4	4	4	4	4	4	3	4	4	4	3	3	3	4	4	3	1	3	4	3	4	4	4	4	4
1834	2	2	47	2	1	1	1	1	1	1	1	1	1	9	4	4	4	4	4	1	4	4	4	4	4	4	4	4	4	4	4	4	4	4	4	4	4	4	4	4	4	4	4	4	4	4	5	4	4
1835	2	2	21	2	2	2	1	3	2	2	2	2	1	17	4	4	4	4	4	2	3	3	4	4	4	4	4	4	4	4	4	4	4	4	4	4	4	4	4	4	4	4	4	3	4	4	4	4	4
1836	2	2	52	1	2	2	3	4	2	3	4	3	2	25	1	1	1	2	3	2	1	1	1	2	1	2	3	4	3	2	1	1	2	2	1	3	1	2	3	3	3	3	4	3	3	4	4	3	2
1837	2	2	54	1	2	3	3	5	2	4	4	3	3	29	3	4	3	4	4	3	4	4	2	3	4	4	2	4	4	4	4	3	3	4	4	4	3	4	4	4	4	4	4	4	3	4	4	2	4
1838	2	2	24	2	3	3	1	3	1	3	4	3	2	23	1	4	4	2	4	3	2	2	2	1	2	3	3	3	3	3	3	3	3	3	3	3	4	4	4	5	4	4	4	3	3	5	5	5	3
1839	2	2	25	2	1	1	1	1	1	1	1	1	1	9	4	4	4	4	4	4	4	4	3	4	4	4	3	4	4	4	4	4	4	5	5	4	4	4	4	4	4	4	4	4	5	5	5	5	5
1840	2	2	57	1	2	3	3	4	2	3	4	3	3	27	4	4	4	4	4	2	2	4	2	2	3	3	3	3	4	4	3	2	2	4	3	4	4	4	4	4	3	4	4	4	4	4	4	3	3
1841	2	2	39	2	3	2	1	5	2	2	5	3	2	25	3	2	2	4	3	4	2	4	2	3	2	2	4	3	4	4	3	2	4	2	2	4	2	4	4	4	3	2	2	3	4	4	4	3	4
1842	2	2	59	2	2	2	2	3	2	2	4	3	3	23	3	3	4	4	4	3	3	4	2	2	3	3	4	4	4	4	3	4	4	3	3	4	2	4	4	4	4	4	3	4	4	4	4	3	4
1843	2	2	27	1	2	3	2	3	3	2	5	3	3	26	4	3	4	2	4	2	2	4	2	4	4	4	4	4	2	3	4	2	4	4	4	2	2	4	4	4	4	4	4	2	4	4	4	2	2
1844	2	2	54	2	1	2	1	6	2	2	1	1	2	18	3	4	3	4	4	2	3	4	4	4	4	2	4	4	4	3	2	4	4	4	2	4	4	4	4	4	2	4	4	2	4	4	4	4	4
1845	2	2	37	1	2	3	2	3	1	3	4	3	2	23	4	3	4	4	4	3	3	2	4	3	4	4	4	4	4	4	4	4	2	4	4	4	4	4	4	4	2	4	4	2	4	4	4	4	4
1846	2	2	19	2	2	3	2	2	2	1	5	3	3	23	4	4	4	5	3	4	2	4	2	4	5	4	4	4	3	4	4	4	5	4	4	4	4	5	5	4	5	5	4	4	3	4	5	3	3
1847	2	2	24	2	2	3	2	4	2	2	4	3	2	24	4	3	4	4	4	3	3	4	4	3	4	4	4	4	4	3	3	4	4	4	4	4	4	4	4	4	4	4	4	3	4	4	4	4	3
1848	2	2	48	2	1	2	1	6	1	1	4	2	2	20	4	1	2	2	3	2	2	3	1	2	2	3	2	1	1	4	4	3	4	4	4	4	4	4	4	4	4	4	4	4	4	4	4	4	4
1849	2	2	39	2	2	2	1	3	3	2	2	2	3	20	4	4	4	4	4	4	5	4	5	5	4	4	5	4	5	4	4	5	5	4	4	4	5	4	4	5	5	4	4	4	4	5	4	5	4
1850	2	2	34	2	2	4	1	2	3	2	2	3	2	21	5	5	5	5	5	5	5	5	5	5	5	5	5	5	5	5	5	5	5	5	5	5	5	5	5	5	5	5	5	5	5	5	5	5	5
1851	2	2	51	2	1	6	1	2	4	3	4	2	1	24	3	4	4	4	5	4	4	4	4	4	4	4	4	4	4	4	4	4	4	4	4	4	4	4	4	4	4	4	4	4	4	4	4	4	4
1852	2	2	36	1	2	2	3	5	2	3	2	3	2	24	4	2	3	4	4	3	2	4	2	2	4	4	3	2	4	4	4	4	4	4	4	4	4	4	4	2	4	4	4	2	4	4	4	4	4
1853	2	2	36	2	1	3	1	3	1	5	4	2	1	21	4	4	4	4	4	4	4	4	4	4	4	4	4	4	4	4	4	4	4	4	4	4	4	4	4	4	4	3	4	4	4	4	3	4	4
1854	2	2	23	1	2	6	2	5	2	2	2	2	2	25	3	3	4	2	3	3	4	3	3	2	2	1	3	3	1	1	1	1	2	1	4	4	2	2	1	2	5	3	3	3	2	2	4	3	2
1855	2	2	23	2	2	2	2	2	2	2	3	2	3	20	3	3	3	3	3	3	3	4	4	4	4	3	4	4	4	4	4	4	4	4	4	4	4	4	4	4	4	4	4	4	4	4	4	4	4
1856	2	2	26	2	2	2	1	5	1	2	5	3	1	22	4	4	4	4	4	4	4	4	2	3	4	4	4	4	4	4	4	2	3	4	4	4	4	4	4	4	4	4	4	2	4	4	4	4	4
1857	2	2	29	1	2	2	2	1	1	1	1	2	1	13	2	4	3	4	4	2	4	4	2	2	4	4	4	4	4	4	2	4	2	4	3	4	4	4	4	4	2	4	4	4	4	4	4	4	4
1858	2	2	54	1	2	2	1	3	2	3	4	3	2	22	3	4	3	4	4	2	3	4	2	3	3	3	2	3	3	4	4	4	3	3	4	2	4	4	4	4	3	3	2	4	3	4	3	3	3
1859	2	2	43	1	1	2	1	4	2	2	2	3	1	18	2	2	2	3	4	4	4	2	4	4	5	4	4	4	4	4	4	4	4	4	4	4	4	2	4	4	4	4	4	4	4	4	4	4	4
1860	2	2	40	2	2	3	1	1	2	1	1	3	2	16	3	4	4	4	4	4	4	4	4	4	4	4	4	4	4	4	4	4	4	4	4	4	4	4	4	4	4	4	4	4	4	4	4	4	4
1861	2	2	26	2	3	3	2	4	3	4	5	4	3	31	4	4	4	3	5	4	4	4	4	3	4	4	3	4	4	4	4	4	4	5	4	3	4	4	4	4	4	5	5	3	4	4	4	3	4
1862	2	2	33	1	3	3	2	2	3	3	5	3	3	27	3	4	4	3	3	3	4	4	4	4	4	3	3	4	3	4	4	4	4	4	3	3	4	4	4	5	4	4	4	3	4	4	4	4	4
1863	2	2	29	1	2	2	2	3	3	3	5	3	3	26	3	3	4	3	3	4	3	3	3	3	3	3	3	4	3	4	3	3	3	3	3	3	3	3	3	3	3	3	3	3	3	3	3	3	3
1864	2	2	50	2	1	1	1	1	1	1	1	2	4	13	1	2	1	1	1	1	1	1	1	2	4	1	1	1	1	1	1	1	1	1	1	1	1	1	1	1	1	1	1	1	1	1	1	1	1
1865	2	2	27	1	2	3	3	2	1	1	2	1	1	16	4	4	2	2	4	2	2	4	2	2	4	4	2	4	4	4	4	2	2	4	4	4	3	4	4	4	2	4	4	4	4	4	4	2	4
1866	2	2	35	2	2	2	1	2	1	2	1	3	1	15	4	4	3	4	4	4	4	3	1	2	3	4	4	2	2	3	4	4	2	4	4	4	2	5	5	5	2	4	2	4	4	5	2	2	2
1867	2	2	40	1	2	3	2	3	1	3	2	3	1	20	1	2	3	4	4	1	2	3	2	2	2	2	5	3	2	4	4	4	2	4	4	3	4	4	4	4	4	4	4	3	4	4	2	2	4
1868	2	2	30	2	1	1	1	2	1	1	1	1	1	10	1	3	1	1	1	1	1	1	1	1	1	1	1	1	1	1	1	1	1	1	1	1	1	1	1	1	1	1	1	1	1	1	1	1	1
1869	2	2	50	1	2	3	3	3	3	3	4	3	3	27	3	3	4	4	4	3	2	3	2	3	3	3	4	3	4	3	3	2	2	4	3	4	4	4	4	4	2	4	4	3	4	4	2	2	4
1870	2	2	15	2	2	2	2	4	2	3	3	3	2	23	3	3	3	3	3	3	3	3	3	3	3	3	3	3	3	3	3	3	3	3	3	3	3	3	3	3	3	3	3	3	3	3	3	3	3
1871	2	2	36	1	3	3	1	4	3	3	2	3	2	24	5	5	4	4	5	4	4	4	4	3	5	5	5	5	4	4	4	3	5	4	4	4	4	4	4	4	4	4	4	4	4	4	5	4	4
1872	2	2	32	1	2	3	3	6	3	3	4	3	3	30	2	4	4	4	3	3	2	3	2	3	4	4	4	3	4	3	4	4	3	3	4	4	3	4	4	4	4	4	4	2	4	4	4	4	4
1873	2	2	21	2	1	3	1	2	1	2	2	2	1	15	4	4	4	4	4	4	4	4	4	4	4	4	4	4	4	4	4	4	4	4	4	4	4	4	4	4	4	4	4	4	4	4	4	4	4
1874	2	2	34	1	3	3	2	3	3	4	4	3	3	28	5	3	5	5	4	4	4	3	3	3	3	4	4	4	4	4	4	4	5	3	4	4	4	5	4	4	4	4	4	3	4	3	4	3	3
1875	2	2	24	2	1	2	2	2	2	1	1	2	2	15	1	3	1	1	1	1	1	1	1	1	1	1	1	1	1	1	1	1	1	1	1	1	1	1	1	1	1	1	1	1	1	1	1	1	1
1876	2	2	28	2	2	6	2	3	1	3	3	3	1	24	4	4	4	4	3	3	4	4	2	2	2	2	4	4	4	4	4	4	4	4	4	4	4	4	4	4	4	3	3	4	3	4	4	4	4
1877	2	2	55	1	2	2	2	3	2	3	4	3	2	23	2	5	4	5	4	2	4	1	4	4	4	4	4	4	3	4	4	4	4	4	4	4	4	4	4	4	4	4	4	4	4	4	4	4	4
1878	2	2	20	1	1	1	1	2	2	1	1	2	2	13	2	4	4	4	4	2	4	4	3	4	5	4	4	4	4	4	4	3	4	3	3	4	4	4	4	4	4	4	4	2	5	4	5	4	4
1879	2	2	27	1	2	3	2	4	2	3	3	3	2	24	2	3	2	4	3	2	3	3	2	2	2	2	4	4	4	3	3	3	3	3	3	4	3	4	3	4	3	3	4	3	3	3	3	3	3
1880	2	2	35	1	2	6	3	4	3	2	1	2	2	25	4	4	4	4	4	4	4	4	1	4	4	4	4	4	4	4	4	4	4	4	4	4	4	4	4	4	4	4	4	4	4	4	4	4	4
1881	2	2	20	2	2	3	2	5	2	2	2	3	2	23	1	2	1	1	1	1	3	2	2	2	4	2	2	2	2	2	2	2	2	2	2	3	2	2	2	3	3	3	2	3	3	2	3	2	2
1882	2	2	16	2	2	3	1	3	1	2	2	3	1	18	3	3	4	3	2	2	3	3	3	3	4	3	3	3	3	3	3	4	4	3	4	4	2	2	2	2	3	2	4	5	4	5	2	5	3
1883	2	2	18	2	1	4	2	2	2	1	2	1	2	17	4	4	3	4	4	4	4	4	3	4	4	4	4	4	4	4	4	4	4	4	4	4	4	5	4	4	4	4	4	4	4	4	4	4	4
1884	2	2	15	2	2	2	2	5	1	1	4	2	2	21	4	4	4	5	5	4	2	3	2	4	4	4	4	4	5	5	2	3	4	4	4	4	5	4	4	4	4	4	4	2	4	4	4	2	4
1885	2	2	22	2	1	3	2	1	1	3	2	1	1	15	4	4	4	4	4	2	4	4	2	4	4	4	4	4	4	4	4	4	4	4	4	4	4	4	4	4	4	4	4	2	4	4	4	4	4
1886	2	2	32	2	3	2	2	4	1	3	2	3	1	21	2	2	2	2	2	2	2	2	2	2	2	2	2	2	2	2	2	2	2	2	2	2	2	2	2	2	2	2	2	2	2	2	2	2	2
1887	2	2	38	1	2	3	2	1	2	2	1	2	3	18	5	5	4	5	5	2	4	4	4	4	4	5	5	4	4	4	4	5	4	4	4	4	4	3	4	4	4	4	4	3	4	4	4	4	4
1888	2	2	28	2	2	2	1	2	1	2	2	2	1	15	4	3	4	4	3	5	3	3	4	3	3	4	4	3	3	3	4	4	4	4	4	4	4	4	4	4	4	4	4	3	4	4	4	3	3
1889	2	2	24	2	3	3	2	5	2	2	3	2	1	23	1	1	1	1	1	1	1	1	1	1	1	1	1	1	1	1	1	1	1	1	1	1	1	1	1	1	1	1	1	1	1	1	1	1	1
1890	2	2	37	2	2	2	3	3	2	2	3	2	2	21	1	1	1	1	1	1	1	1	1	1	1	1	1	1	3	3	3	3	3	3	3	3	3	1	2	2	1	2	2	2	2	2	2	2	1
1891	2	2	26	2	2	6	1	4	2	3	5	3	2	28	4	4	4	4	5	5	5	3	3	2	4	3	4	4	4	4	3	4	3	3	3	3	4	5	4	4	4	4	4	5	4	5	4	5	4
1892	2	2	33	2	2	2	3	4	2	4	4	3	2	26	3	4	4	4	4	4	4	4	4	4	4	4	4	4	4	4	4	4	4	4	4	4	4	4	5	4	5	4	4	4	4	4	4	4	4
1893	2	2	39	1	3	3	2	5	3	3	5	4	3	31	4	3	4	4	4	2	4	4	2	3	4	4	4	4	4	4	4	4	4	4	4	4	4	4	4	4	4	4	4	4	4	4	4	4	4
1894	2	2	40	1	3	2	3	4	2	4	3	4	3	28	3	2	4	3	2	4	2	2	2	2	3	4	2	2	4	4	3	2	3	3	4	3	3	3	3	4	2	2	2	2	2	2	2	2	2
1895	2	2	26	1	3	3	1	6	2	4	5	3	2	29	4	3	2	4	3	2	2	3	4	3	2	3	5	5	5	1	1	2	1	2	3	4	3	2	2	3	4	5	5	3	4	3	3	3	3
1896	2	2	21	2	1	1	1	2	1	2	2	1	1	12	2	4	4	4	4	4	4	4	2	4	2	4	2	4	4	4	4	4	4	4	4	4	4	4	4	4	4	4	4	4	4	4	4	4	4
1897	2	2	60	2	2	3	1	4	3	3	4	3	3	26	3	3	4	2	4	3	2	3	2	4	4	4	2	4	4	4	4	2	2	4	4	2	4	4	4	4	4	4	4	4	4	4	4	4	4
1898	2	2	26	1	2	3	2	4	3	2	4	3	2	25	3	4	4	4	4	3	4	4	4	4	4	4	4	4	4	4	4	4	4	4	4	4	4	4	4	4	4	4	4	4	4	4	4	4	4
1899	2	2	27	1	3	6	3	6	2	5	6	4	3	38	4	4	4	4	4	3	4	4	4	4	4	4	5	4	4	4	4	4	4	4	4	4	4	4	4	4	4	4	4	3	4	4	4	4	4
1900	2	2	49	2	2	2	2	1	1	1	4	3	1	17	5	5	5	5	5	3	5	5	5	5	5	5	5	5	5	5	5	5	5	5	5	5	5	3	5	5	5	5	5	5	5	5	5	5	5
1901	2	2	38	2	2	2	1	2	1	2	2	2	1	15	3	4	4	3	4	3	3	4	4	3	4	3	2	3	4	4	4	4	3	4	4	2	3	4	4	4	2	4	4	3	3	4	4	4	3
1902	2	2	22	2	2	6	1	5	2	2	4	3	1	26	5	4	4	5	5	4	4	2	2	2	4	4	4	4	4	4	2	4	3	4	4	4	4	4	4	4	4	4	4	2	4	4	4	4	4
1903	2	2	35	1	1	1	1	2	1	1	3	2	1	13	4	4	1	4	4	4	4	4	2	3	4	4	4	4	4	4	4	4	4	4	4	4	4	4	4	4	4	4	4	4	4	4	4	4	4
1904	2	2	26	1	2	2	2	3	1	3	5	3	2	23	3	4	3	4	4	2	4	4	4	4	4	4	4	4	4	4	4	4	4	3	3	4	4	4	4	3	3	3	3	3	3	4	4	4	4
1905	2	2	45	2	1	1	1	1	1	2	1	1	1	10	4	4	4	4	4	4	4	4	4	4	4	4	4	4	4	4	4	4	4	4	4	4	4	4	4	4	4	4	4	4	4	4	4	4	4
1906	2	2	19	2	3	3	3	4	2	3	4	4	2	28	3	3	3	3	3	4	3	4	2	2	2	2	1	1	1	3	3	3	3	3	2	2	4	4	4	3	4	3	3	1	2	2	2	3	3
1907	2	2	28	2	2	3	2	4	3	3	5	3	1	26	2	4	4	3	2	2	2	2	1	2	4	4	3	3	2	3	1	1	1	3	3	3	3	4	4	4	3	4	4	4	4	3	3	4	3
1908	2	2	34	2	2	2	2	3	1	3	3	2	2	20	3	3	4	4	4	4	4	3	4	3	3	3	4	4	4	4	4	4	4	4	3	4	3	4	4	4	4	3	3	3	4	3	3	4	4
1909	2	2	53	2	2	1	1	2	1	1	2	1	1	12	3	4	2	3	4	4	3	3	2	2	4	3	4	3	4	4	3	2	2	4	3	4	3	4	4	4	2	4	3	4	3	4	2	4	4
1910	2	2	26	2	1	1	1	2	1	1	1	1	1	10	3	3	3	2	3	4	3	4	4	4	2	1	1	1	2	2	2	3	3	3	3	3	3	3	3	3	3	2	2	2	2	3	3	3	3
1911	2	2	26	2	2	3	1	3	1	2	2	3	1	18	4	4	2	4	5	2	2	4	2	4	4	4	4	4	4	2	4	4	2	4	4	4	4	4	4	4	2	4	4	4	4	4	4	4	4
1912	2	2	46	2	3	2	2	5	2	2	2	3	2	23	3	3	3	3	3	3	3	3	3	3	3	3	3	3	3	3	3	3	3	3	3	3	3	3	3	3	3	3	3	3	3	3	3	3	3
1913	2	2	29	2	1	3	3	4	3	3	3	3	2	25	4	4	4	4	4	4	4	4	4	4	4	4	4	4	4	4	4	4	4	4	4	4	4	4	4	4	4	4	4	4	4	4	4	4	4
1914	2	2	53	1	2	3	1	2	1	2	2	2	2	17	4	4	3	4	5	2	3	5	4	4	4	4	4	3	4	3	4	4	4	4	4	4	3	4	4	3	4	4	4	4	4	4	4	3	4
1915	2	2	39	2	3	3	1	4	2	2	5	2	1	23	4	4	4	4	4	4	4	4	4	4	4	4	4	4	4	4	4	4	4	5	4	4	4	4	4	4	4	4	4	4	4	4	4	4	4
1916	2	2	30	2	3	3	3	4	2	4	4	3	2	28	3	3	3	3	3	3	3	3	3	3	3	3	3	3	3	3	3	3	3	3	3	3	3	3	3	3	3	3	3	3	3	3	3	3	3
1917	2	2	35	1	3	3	2	3	3	3	5	3	3	28	4	4	4	3	3	3	4	2	4	3	4	4	2	3	3	3	3	3	3	3	3	3	3	3	4	4	3	4	4	4	4	4	4	3	3
1918	2	2	28	2	2	5	3	4	3	3	1	3	3	27	4	4	3	4	4	4	3	3	1	1	3	3	4	3	1	2	4	3	4	4	4	4	5	4	4	4	5	5	5	2	4	4	4	4	3
1919	2	2	35	2	2	1	2	2	1	2	3	2	1	16	4	4	2	4	4	2	4	4	2	3	4	2	4	4	4	3	4	4	3	4	4	4	4	4	4	4	4	3	4	4	4	4	4	3	4
1920	2	2	35	2	2	3	2	2	3	2	3	2	3	22	2	4	4	4	4	2	4	4	4	4	4	4	4	4	4	4	4	4	4	4	4	4	4	3	4	4	4	4	4	4	4	4	4	4	4
1921	2	2	25	2	1	6	4	1	1	3	2	2	2	22	2	2	2	2	2	2	2	2	2	2	2	2	2	2	2	2	2	2	2	2	2	2	2	2	2	2	2	2	2	2	2	2	2	2	2
1922	2	2	24	1	3	3	2	5	3	3	4	3	3	29	3	4	4	4	4	2	3	4	4	3	4	4	4	4	4	4	4	4	3	4	4	4	3	4	4	3	3	3	3	3	4	4	4	4	4
1923	2	2	31	2	2	2	1	4	1	3	4	3	1	21	3	3	1	3	3	4	2	3	3	3	3	2	3	3	3	3	3	3	3	3	2	3	3	4	3	3	3	3	3	3	3	3	3	3	3
1924	2	2	22	2	2	2	2	4	2	3	4	3	2	24	4	4	2	4	4	4	4	2	3	3	4	4	4	4	4	4	4	4	3	4	3	4	4	4	4	4	4	4	4	3	4	4	4	3	3
1925	2	2	28	2	3	4	3	1	2	1	3	3	2	22	1	5	1	5	5	1	5	5	1	5	5	5	5	5	5	5	5	5	5	5	5	5	2	5	5	5	5	5	5	5	5	5	5	5	5
1926	2	2	25	2	2	5	1	3	2	3	5	3	2	26	4	3	4	4	4	4	4	4	3	4	4	4	4	4	4	4	4	4	4	4	4	4	4	4	4	4	4	4	4	4	4	4	4	4	4
1927	2	2	27	2	2	2	3	3	2	2	5	2	1	22	3	4	3	4	4	3	3	4	4	3	3	3	4	3	3	3	4	4	4	4	4	4	4	4	4	4	4	4	4	3	4	4	4	4	3
1928	2	2	41	2	1	1	2	4	1	2	5	1	1	18	1	1	1	1	3	4	1	1	1	1	1	1	1	1	4	1	4	1	4	4	1	3	3	3	3	3	3	3	3	3	3	3	3	3	3
1929	2	2	26	2	2	2	1	3	1	3	4	2	1	19	4	4	3	4	3	3	2	3	4	3	3	4	4	4	4	4	4	5	4	4	4	4	4	4	4	4	4	4	4	4	4	4	4	4	4
1930	2	2	22	1	2	2	2	2	2	1	3	1	1	16	3	5	2	4	4	4	3	3	4	4	4	4	4	4	4	3	3	3	3	3	3	4	4	4	4	4	4	4	4	4	4	4	4	4	4
1931	2	2	32	1	1	3	1	1	3	1	1	1	3	15	3	4	4	4	4	4	4	4	4	4	4	4	4	4	4	4	4	4	4	4	4	4	4	4	4	4	4	4	4	4	4	4	4	4	4
1932	2	2	38	2	2	2	2	3	2	2	2	3	2	20	3	3	5	5	5	2	3	4	3	3	4	4	4	3	5	3	4	4	3	3	4	4	3	4	3	4	3	4	3	3	4	4	3	3	4
1933	2	2	25	1	3	6	3	6	3	5	6	4	3	39	3	4	4	4	4	3	3	3	4	3	4	4	4	4	4	3	4	4	4	4	4	4	4	4	4	4	3	4	4	4	4	4	4	4	4
1934	2	2	41	1	2	3	2	4	1	2	1	2	1	18	2	3	1	4	4	2	4	4	3	3	3	4	4	4	4	3	4	4	4	4	3	3	4	3	4	4	4	5	3	3	4	5	5	4	4
1935	2	2	21	1	3	3	3	3	3	3	4	4	2	28	3	3	3	3	3	3	2	3	1	4	3	5	3	3	2	5	4	4	3	3	5	3	5	3	5	3	3	5	3	2	3	2	4	4	3
1936	2	2	70	2	2	1	3	6	3	2	2	1	2	22	4	2	3	4	4	4	4	4	4	4	4	4	4	4	4	4	4	4	4	4	4	4	4	4	4	2	3	4	4	4	4	4	4	4	4
1937	2	2	28	2	4	2	3	4	3	4	5	3	2	30	3	2	3	2	3	1	4	1	2	2	1	1	2	2	2	1	3	2	2	1	2	2	4	4	4	4	2	3	4	2	4	4	1	4	4
1938	2	2	31	2	1	2	1	1	1	1	1	1	1	10	1	4	4	4	4	2	2	4	1	3	3	3	4	3	4	3	4	3	2	3	3	4	4	3	4	2	3	3	3	3	4	4	4	3	5
1939	2	2	33	2	1	1	1	1	1	1	1	1	1	9	4	4	3	4	3	2	2	4	2	2	2	4	3	4	4	4	4	3	4	4	4	3	2	3	4	4	4	4	4	2	2	4	4	4	4
1940	2	2	26	1	3	5	3	5	3	4	4	5	3	35	4	4	3	5	4	2	2	2	1	2	2	4	4	2	4	4	5	2	4	4	4	4	4	4	4	4	4	4	4	3	4	4	4	4	4
1941	2	2	19	2	2	3	1	2	1	2	5	2	1	19	2	3	1	3	4	3	2	2	2	2	2	3	2	2	2	2	2	2	2	2	3	3	3	4	2	2	2	3	3	2	3	3	3	3	3
1942	2	2	18	2	2	3	1	4	3	2	4	3	3	25	3	3	3	4	5	3	2	5	4	4	4	4	4	4	4	3	2	2	2	4	3	4	3	3	4	4	3	4	4	3	3	3	3	3	3
1943	2	2	26	2	2	4	4	3	3	4	4	3	3	30	4	4	4	4	4	4	4	4	4	4	4	4	4	4	4	4	4	4	4	4	4	4	4	4	4	4	4	4	4	4	4	4	4	4	4
1944	2	2	25	1	3	2	2	2	2	3	3	3	2	22	4	4	4	4	4	4	4	4	4	4	4	4	4	4	4	4	4	4	4	4	4	4	4	4	4	4	4	4	4	4	4	4	4	4	4
1945	2	2	37	2	2	3	2	5	2	2	2	2	2	22	4	4	4	4	4	4	4	3	4	4	4	4	4	4	4	4	3	4	4	4	4	4	4	4	4	4	4	4	4	4	4	4	4	2	4
1946	2	2	33	1	3	3	2	3	3	3	3	3	3	26	1	4	4	3	4	4	3	4	2	2	4	3	2	3	3	4	4	3	3	4	3	3	3	3	3	3	3	3	3	3	3	3	3	3	4
1947	2	2	34	2	1	2	1	6	1	1	1	1	1	15	1	1	1	2	2	1	1	1	1	1	1	1	1	1	1	1	1	1	1	1	1	1	1	1	1	1	1	3	1	1	3	2	1	2	2
1948	2	2	30	2	2	1	2	5	1	2	2	2	1	18	2	3	2	2	3	3	3	3	2	2	2	2	2	2	3	3	3	3	3	3	2	2	2	2	2	2	2	3	2	3	3	3	3	3	3
1949	2	2	35	2	1	2	1	3	1	1	5	2	1	17	4	4	4	5	4	4	4	4	4	4	4	4	4	5	4	4	4	4	4	4	4	4	4	4	4	4	4	4	4	4	4	4	4	4	4
1950	2	2	21	1	3	3	1	3	2	2	2	3	1	20	4	4	4	4	4	1	4	4	4	4	4	4	4	4	4	4	4	4	3	3	3	3	3	3	3	3	3	3	3	3	3	3	3	3	3
1951	2	2	29	2	1	1	1	1	1	1	4	1	1	12	4	4	4	4	4	2	4	4	4	4	4	4	2	3	4	4	4	4	4	4	4	4	4	4	4	5	5	5	5	5	5	5	4	4	5
1952	2	2	32	2	2	1	2	4	2	3	4	3	2	23	4	4	3	4	4	3	4	4	4	4	4	4	4	4	4	4	4	4	4	4	4	4	4	3	4	4	4	4	4	2	4	4	4	4	4
1953	2	2	46	2	2	3	2	3	2	2	2	2	1	19	4	4	3	5	5	2	5	3	2	1	4	4	2	2	4	5	4	5	4	5	2	2	5	5	5	5	5	4	4	2	4	5	4	4	4
1954	2	2	40	2	2	3	2	3	1	2	3	3	1	20	3	4	1	4	4	2	3	4	2	4	4	3	4	3	4	4	4	4	3	3	2	4	4	4	4	4	4	3	2	4	4	2	4	3	4
1955	2	2	20	2	2	5	3	5	3	2	2	2	2	26	4	4	4	4	4	4	4	4	1	2	4	4	4	4	4	3	4	4	3	4	4	4	4	4	4	4	4	4	4	4	4	4	4	4	2
1956	2	2	35	2	1	1	1	2	1	1	2	1	1	11	4	4	4	4	4	4	4	4	4	4	4	4	4	4	4	4	4	4	4	4	4	4	4	4	4	4	4	4	4	4	4	4	4	4	4
1957	2	2	30	1	2	3	1	3	1	3	5	3	1	22	4	4	3	4	4	4	4	4	2	4	4	4	4	4	3	3	4	4	4	3	4	4	4	4	4	4	4	4	4	4	4	4	4	4	4
1958	2	2	19	2	1	2	1	2	1	1	1	1	1	11	3	3	3	3	3	3	3	4	3	3	4	4	4	4	4	4	4	4	4	4	4	4	4	4	4	3	4	4	4	4	4	4	4	4	4
1959	2	2	36	2	2	3	2	4	2	3	3	3	3	25	3	4	4	4	4	2	4	3	2	3	4	4	4	2	4	3	3	3	2	5	4	4	4	4	4	4	3	4	4	2	2	4	3	4	4
1960	2	2	31	1	2	2	3	3	2	3	4	3	2	24	3	3	3	3	3	3	3	3	3	3	3	3	3	3	3	3	3	3	3	3	3	3	3	3	3	3	3	3	3	3	3	3	3	3	3
1961	2	2	16	2	1	1	1	2	1	1	1	1	1	10	4	4	4	4	4	4	4	4	4	4	4	4	4	4	4	4	5	4	4	4	4	4	4	4	4	4	4	5	5	5	5	5	5	5	5
1962	2	2	23	2	1	2	1	6	1	1	1	1	1	15	4	4	3	3	4	2	2	4	3	3	4	3	3	3	4	4	4	3	2	4	3	3	4	4	3	4	3	3	3	3	4	4	2	2	3
1963	2	2	38	2	2	2	2	4	1	3	3	2	2	21	1	4	3	3	3	3	3	3	3	3	3	3	3	3	3	3	3	3	3	3	3	3	3	3	3	3	3	3	3	3	3	3	3	3	3
1964	2	2	26	2	2	3	3	2	3	3	5	3	2	26	4	4	4	5	4	2	4	5	5	4	4	4	5	5	4	4	4	5	5	5	5	4	3	4	4	5	4	4	4	2	4	4	4	4	5
1965	2	2	35	1	3	3	3	6	2	4	6	4	2	33	3	3	3	3	3	3	3	3	3	3	3	3	3	3	3	3	3	3	3	3	3	3	3	3	3	3	3	3	3	3	3	3	3	3	3
1966	2	2	60	2	2	4	3	3	2	2	3	3	2	24	4	4	4	4	4	4	4	4	4	4	4	4	4	4	4	4	4	4	4	4	4	4	4	4	4	4	4	5	5	4	4	4	5	5	5
1967	2	2	32	1	3	3	3	4	2	4	3	3	2	27	2	2	2	2	1	4	1	2	2	2	2	2	2	2	2	2	2	2	2	2	2	2	2	2	2	2	2	2	2	2	2	2	2	2	2
1968	2	2	18	2	2	2	2	1	2	1	1	1	2	14	4	4	4	5	4	2	4	4	4	4	4	4	4	4	4	4	4	4	4	4	4	4	4	4	4	4	4	4	4	4	4	4	4	4	4
1969	2	2	28	2	1	1	1	1	1	1	5	1	1	13	3	5	4	5	5	1	5	5	2	3	4	4	5	5	4	3	4	3	4	5	4	4	2	4	5	4	4	4	5	1	4	4	4	5	5
1970	2	2	23	1	2	3	2	5	2	2	2	2	2	22	4	4	4	4	4	2	4	4	4	4	4	4	4	5	4	4	4	4	4	4	4	4	4	4	4	4	4	4	4	4	5	4	4	4	4
1971	2	2	25	2	2	2	4	5	3	2	2	3	3	26	4	4	2	2	1	1	2	3	2	1	2	4	4	3	2	3	2	2	2	2	3	3	1	2	2	3	2	3	4	3	2	3	3	3	3
1972	2	2	16	2	1	5	3	3	3	3	6	2	3	29	5	1	5	2	4	4	2	2	3	2	1	1	5	2	1	4	5	1	3	1	1	4	1	1	1	3	4	3	3	5	2	1	4	3	5
1973	2	2	27	2	2	3	2	4	2	4	2	3	1	23	4	2	4	3	3	4	2	4	4	2	3	4	4	2	4	3	4	2	2	2	2	4	2	4	4	2	2	3	2	2	4	4	4	2	2
1974	2	2	37	2	3	3	2	4	3	4	5	2	3	29	4	5	4	5	5	2	2	4	5	5	5	5	5	5	5	5	5	5	5	5	5	5	5	4	4	5	5	5	5	4	5	5	5	4	5
1975	2	2	53	2	1	2	2	2	1	2	2	1	1	14	3	4	3	4	4	3	3	4	4	4	4	4	4	4	4	4	4	4	4	4	4	4	4	3	3	2	3	3	4	4	3	4	4	4	4
1976	2	2	47	2	1	1	1	6	1	2	1	1	1	15	4	4	4	4	4	4	4	4	4	4	4	4	4	4	4	4	4	4	4	4	4	4	4	4	4	4	4	4	4	4	4	4	4	4	4
1977	2	2	28	2	3	6	1	2	2	2	5	3	2	26	4	4	4	4	4	3	3	4	4	3	4	4	4	4	4	4	4	4	4	4	4	4	4	3	4	4	4	4	4	3	4	4	4	4	4
1978	2	2	28	2	1	1	1	6	1	1	1	1	1	14	1	1	1	1	1	1	1	1	1	1	1	1	1	1	1	1	1	1	1	1	1	1	1	1	1	1	1	1	1	1	1	1	1	1	1
1979	2	2	35	2	2	3	2	2	2	2	4	2	2	21	4	4	4	4	4	3	4	4	4	4	4	4	4	4	4	4	4	4	4	4	4	4	4	4	4	4	3	4	4	3	4	4	4	4	4
1980	2	2	28	1	1	1	1	1	2	1	1	2	3	13	4	3	3	3	3	4	3	3	2	2	2	4	3	4	2	3	2	2	3	3	3	3	3	4	5	4	4	3	3	4	2	2	1	5	5
1981	2	2	49	2	2	2	1	2	1	2	2	1	1	14	2	1	2	1	2	3	3	4	3	3	1	3	3	3	3	3	3	3	5	3	1	4	1	4	3	2	4	1	3	2	3	3	3	2	2
1982	2	2	26	1	3	4	3	4	3	3	4	3	3	30	3	4	5	4	4	4	3	3	3	2	3	4	4	4	4	4	4	2	3	4	4	4	4	4	4	4	3	4	4	4	4	4	4	4	4
1983	2	2	28	1	2	2	2	5	2	2	2	2	2	21	1	1	1	1	1	1	1	1	1	1	1	1	1	1	1	1	1	1	1	1	1	1	1	1	1	1	1	1	1	1	1	1	1	1	1
1984	2	2	46	2	1	2	1	2	1	2	2	1	1	13	4	4	4	4	4	4	4	4	4	4	4	4	4	4	4	4	4	4	4	4	4	4	4	4	4	4	4	4	4	4	4	4	4	4	4
1985	2	2	28	1	3	3	2	3	1	3	4	3	2	24	2	3	4	2	2	1	3	3	5	3	2	5	4	4	2	4	5	5	3	3	3	3	3	3	3	3	3	3	3	3	3	3	3	3	3
1986	2	2	52	2	1	1	1	1	1	1	4	1	1	12	4	4	4	4	4	4	4	4	4	4	4	4	4	4	4	4	4	4	4	4	4	4	4	4	4	4	4	4	4	4	4	4	4	4	4
1987	2	2	38	1	2	3	2	1	1	1	4	3	1	18	3	4	3	4	4	3	3	3	2	3	3	3	4	4	4	4	4	4	4	4	4	4	4	4	4	4	4	4	4	4	4	4	4	4	4
1988	2	2	41	2	2	6	4	6	2	1	1	2	4	28	1	1	1	1	1	1	1	1	1	1	1	1	1	1	1	1	1	1	1	1	1	1	1	1	1	1	1	1	1	1	1	1	1	1	1
1989	2	2	31	2	2	1	4	1	1	1	1	2	1	14	4	4	4	4	4	4	4	4	4	4	4	4	4	4	4	4	4	4	4	4	4	4	4	4	4	4	4	4	4	4	4	4	4	4	4
1990	2	2	52	2	1	1	2	1	1	1	1	1	1	10	5	4	4	4	5	2	4	5	3	3	3	3	4	4	4	3	3	3	3	3	4	4	4	3	4	4	4	4	4	4	2	4	4	2	4
1991	2	2	25	2	3	3	2	6	2	4	5	4	3	32	2	3	4	5	3	5	4	4	2	3	2	3	3	4	4	3	3	3	3	3	4	3	3	3	4	3	3	1	2	3	3	3	1	4	3
1992	2	2	48	2	2	3	1	4	2	3	5	3	2	25	3	3	4	4	3	4	4	4	4	3	3	4	4	4	3	4	4	4	3	3	4	4	4	4	4	4	3	4	3	3	3	4	3	4	3
1993	2	2	30	2	2	2	4	3	1	3	4	3	2	24	1	4	1	1	4	1	2	5	2	2	4	4	4	4	4	4	4	4	4	4	4	4	4	4	4	4	4	4	4	4	4	4	4	4	4
1994	2	2	32	2	1	1	1	2	1	1	1	2	1	11	4	4	2	5	3	1	4	4	5	2	4	2	5	5	5	5	2	5	4	4	2	5	2	1	4	4	2	5	4	4	4	5	4	4	4
1995	2	2	35	2	3	3	2	4	2	3	4	3	2	26	4	4	4	4	4	2	4	4	4	3	4	4	4	4	4	4	4	4	4	4	4	4	4	4	4	4	4	4	4	2	4	4	4	4	4
1996	2	2	30	1	1	2	3	2	2	2	5	2	2	21	2	4	2	4	5	4	4	4	4	2	4	2	4	5	5	5	5	2	2	4	4	4	5	5	5	5	4	4	4	4	4	5	4	4	4
1997	2	2	22	2	1	6	1	1	1	1	1	1	1	14	1	4	4	4	4	4	3	4	4	4	4	4	4	4	4	4	4	4	4	4	4	4	4	4	4	4	3	4	3	2	3	4	4	4	4
1998	2	2	27	2	2	1	4	1	1	1	6	1	1	18	1	1	1	1	1	1	2	1	1	1	1	1	1	1	1	1	2	3	3	4	1	1	1	1	1	2	4	3	4	2	5	3	4	2	1
1999	2	2	29	2	2	3	2	2	1	2	1	1	1	15	4	3	4	3	4	3	2	4	2	3	4	4	4	4	4	3	3	4	4	4	4	4	3	4	4	4	4	4	4	3	4	4	4	4	3
[truncated: 1,099 more rows]
[truncated: 41 more columns]

## Sheet: 469 cases for anaylsis
Case ID	Gender (1. male, 2. female)	Educational level (1. Associate degree or below, 2. Bachelor’ s degree, 3. Master’ s degree or above)	Age	Occupation (1. Medical practitioner, 2. Non-medical practitioner)	PRCPS01	PRCPS02	PRCPS03	PRCPS04	PRCPS05	PRCPS06	PRCPS07	PRCPS08	PRCPS09	Total score of PRCPS	RSLQ01	RSLQ02	RSLQ03	RSLQ04	RSLQ05	RSLQ06	RSLQ07	RSLQ08	RSLQ09	RSLQ10	RSLQ11	RSLQ12	RSLQ13	RSLQ14	RSLQ15	RSLQ16	RSLQ17	RSLQ18	RSLQ19	RSLQ20	RSLQ21	RSLQ22	RSLQ23	RSLQ24	RSLQ25	RSLQ26	RSLQ27	RSLQ28	RSLQ29	RSLQ30	RSLQ31	RSLQ32	RSLQ33	RSLQ34	RSLQ35
1	1	1	23	2	3	3	4	4	4	4	3	3	3	31	4	4	4	5	5	1	4	4	3	4	4	4	5	4	5	4	4	4	4	4	4	5	2	1	4	4	4	4	4	1	4	4	4	3	5
2	1	1	21	2	4	2	4	5	6	5	3	2	3	34	4	4	5	4	4	2	4	4	2	4	4	4	2	4	4	4	4	4	4	4	4	2	4	2	4	4	2	4	4	5	4	4	4	3	4
3	1	1	43	2	5	5	4	4	3	3	3	2	3	32	1	1	1	1	1	1	1	1	1	1	1	1	1	1	1	3	3	4	1	1	3	1	4	1	1	4	3	1	1	4	2	4	4	3	3
4	1	1	52	2	3	3	2	5	4	4	3	1	3	28	3	4	1	4	3	3	3	3	3	3	3	3	3	3	2	1	3	3	3	3	1	2	2	2	2	2	1	2	2	2	2	2	2	2	2
5	1	1	31	2	4	4	3	4	2	3	3	2	2	27	3	4	4	3	4	2	3	4	3	4	4	4	3	3	4	3	4	2	4	4	4	3	3	2	4	4	3	3	3	4	4	4	4	4	3
6	1	1	32	2	3	5	4	5	5	5	3	3	3	36	3	3	3	5	5	5	5	5	5	5	5	5	5	5	5	5	5	5	5	5	5	5	5	5	5	5	4	4	4	4	4	4	4	4	4
7	1	1	30	2	5	1	4	6	5	6	4	2	3	36	3	3	3	4	5	3	2	4	1	3	4	2	4	3	4	4	2	1	3	1	1	4	5	4	4	4	1	1	1	4	4	4	1	1	1
8	1	1	18	2	3	3	3	4	5	4	2	1	3	28	3	2	3	2	4	2	2	4	3	2	3	3	3	3	3	1	4	2	1	3	4	2	4	4	5	3	2	3	2	2	2	4	2	4	3
9	1	1	16	2	3	3	4	5	5	3	3	2	2	30	4	4	2	4	4	2	4	4	2	4	4	4	4	4	4	4	4	4	4	4	4	4	4	4	5	4	5	4	5	2	4	4	4	2	4
10	1	1	42	2	3	2	4	3	4	3	3	3	3	28	4	5	4	4	4	4	4	4	4	4	4	4	4	4	3	3	3	3	4	4	4	4	5	4	3	3	4	3	4	3	4	3	4	3	3
11	1	1	17	2	5	2	5	2	5	5	3	3	3	33	4	4	4	4	4	4	4	4	4	4	4	4	4	4	4	4	4	4	4	4	4	4	4	4	4	4	4	4	4	4	4	4	4	4	4
12	1	1	18	2	1	1	1	6	1	1	1	1	2	15	3	4	3	3	2	4	2	4	2	1	2	1	1	1	1	1	1	2	2	3	2	2	2	3	4	1	3	3	3	3	2	3	2	2	2
13	1	1	18	2	4	3	3	3	4	4	3	3	3	30	3	3	3	3	3	3	3	2	3	3	3	3	3	3	3	3	5	3	3	3	5	3	3	3	3	3	3	3	3	3	3	2	3	1	3
14	1	1	18	2	4	5	3	5	5	5	3	4	3	37	4	4	4	5	3	4	4	4	4	4	5	5	5	5	5	5	5	5	5	5	5	5	5	5	5	5	5	5	5	5	5	5	5	5	5
15	1	1	18	2	5	3	4	5	4	5	3	3	4	36	4	4	4	4	4	4	4	4	4	4	4	4	4	4	4	4	4	4	4	4	4	4	4	4	4	4	4	4	4	4	4	4	4	4	4
16	1	1	45	1	3	3	5	5	2	6	1	1	1	27	1	1	1	1	1	1	1	1	1	1	1	1	1	1	1	1	1	1	1	1	1	1	1	1	1	1	1	1	1	1	1	1	1	1	1
17	1	1	18	2	3	1	3	4	5	3	3	1	1	24	4	4	4	4	4	4	4	4	4	4	4	4	4	4	4	4	4	4	3	4	4	4	4	5	3	4	4	4	5	4	4	4	4	4	4
18	1	1	18	2	2	1	1	6	2	4	2	3	3	24	3	3	3	4	3	3	3	5	5	5	4	3	1	1	4	2	4	3	2	1	1	5	2	4	2	2	4	3	3	2	1	4	2	2	2
19	1	1	17	2	3	3	3	4	5	4	3	2	3	30	3	3	3	3	3	3	3	3	3	3	3	3	3	3	3	3	3	3	3	3	3	3	3	3	3	3	3	3	3	3	3	3	3	3	3
20	1	1	18	2	3	2	6	4	5	4	3	2	2	31	3	3	3	3	3	3	3	3	3	3	3	3	3	3	3	3	3	3	3	3	3	3	3	3	3	3	3	3	3	3	3	3	3	3	3
21	1	1	18	2	3	3	3	4	5	4	3	3	3	31	3	3	3	3	3	3	3	3	3	3	3	3	3	3	3	3	3	3	3	3	3	3	3	3	3	3	3	3	3	3	3	3	3	3	3
22	1	1	20	2	4	2	2	4	4	4	2	2	2	26	3	3	3	4	4	1	1	4	2	2	4	2	4	4	4	4	2	4	4	4	5	4	4	5	4	4	4	4	4	3	3	4	4	4	4
23	1	1	16	2	4	2	4	6	5	5	3	3	3	35	4	4	4	3	4	4	2	2	2	2	4	4	3	4	4	4	4	4	4	4	4	3	3	4	4	4	4	4	4	2	4	3	4	2	3
24	1	1	18	2	4	4	4	4	5	2	1	1	2	27	4	4	4	4	4	4	4	4	4	4	4	4	4	4	4	4	4	4	4	4	4	4	4	4	4	4	4	4	4	4	3	4	4	4	4
25	1	1	17	2	5	2	3	5	3	4	3	2	3	30	4	4	4	4	4	2	4	4	4	3	4	4	4	4	4	4	4	4	4	4	4	4	4	4	4	4	4	4	4	3	4	4	4	4	4
26	1	1	17	2	3	2	3	3	5	3	3	2	2	26	4	4	3	4	4	3	3	4	3	3	4	3	3	3	3	4	3	3	3	3	3	2	3	4	3	4	3	4	3	4	3	4	4	3	3
27	1	1	17	2	2	4	3	3	4	3	1	2	2	24	4	4	4	4	4	4	4	4	4	4	4	4	4	4	4	4	4	4	4	4	4	4	4	4	4	4	4	4	4	4	4	4	4	4	4
28	1	1	18	2	3	3	3	4	3	4	3	2	2	27	3	3	3	3	3	3	3	3	3	3	3	3	3	3	3	3	3	3	3	3	3	3	3	3	3	3	3	3	3	3	3	3	3	3	3
29	1	1	18	2	4	3	3	5	2	3	3	4	3	30	1	3	4	2	4	4	4	1	2	2	5	4	2	4	2	2	4	4	2	2	2	4	2	2	4	4	5	5	4	1	3	5	4	2	1
30	1	1	33	2	4	4	2	5	4	4	3	3	1	30	3	3	4	4	3	5	3	3	3	3	4	2	2	3	2	3	2	2	3	2	2	3	3	3	1	3	3	3	4	4	4	3	4	4	4
31	1	1	17	2	3	3	3	6	5	4	4	1	1	30	1	1	1	1	1	1	1	1	1	1	1	1	3	3	3	3	3	3	3	3	3	3	3	3	3	3	3	3	3	3	3	3	3	3	3
32	1	1	17	2	3	6	3	4	5	3	3	4	4	35	3	4	2	4	4	2	4	4	4	4	4	4	3	3	3	4	2	3	4	2	3	4	2	3	4	2	3	4	3	3	2	3	4	4	2
33	1	1	32	2	3	3	3	3	4	3	4	2	2	27	1	1	1	4	4	1	4	4	4	1	4	1	4	1	4	1	3	1	3	4	1	4	4	4	1	4	1	4	1	1	4	4	4	4	4
34	1	1	58	2	4	6	5	5	5	6	4	4	4	43	1	1	1	1	5	3	1	4	1	1	4	4	1	2	4	3	1	2	2	4	4	2	3	4	4	4	2	4	4	2	4	4	2	4	4
35	1	1	22	2	3	4	3	4	5	4	3	3	4	33	3	3	3	4	4	4	3	3	4	4	4	4	4	4	4	4	4	4	4	4	4	4	3	4	4	4	4	4	4	3	4	4	4	4	4
36	1	1	16	2	2	4	4	3	3	3	2	2	2	25	3	3	5	2	2	2	1	4	3	4	3	3	4	3	5	5	3	3	4	3	3	3	3	3	3	3	3	3	3	3	3	3	3	3	3
37	1	1	18	2	1	3	2	2	4	4	4	4	2	26	4	3	2	4	1	3	3	4	1	3	2	2	4	4	3	4	2	2	5	1	4	3	3	3	3	3	5	3	4	2	3	2	3	5	3
38	1	1	21	2	5	4	4	5	5	6	3	1	3	36	1	4	4	4	4	1	1	1	1	1	4	1	4	1	4	4	1	1	1	4	1	4	4	4	4	4	4	4	4	4	4	4	4	4	4
39	1	1	18	2	3	3	2	4	4	3	3	3	3	28	3	4	2	3	4	3	3	3	2	3	4	4	4	4	3	4	3	2	4	4	4	4	3	4	4	4	3	4	4	3	3	4	4	2	3
40	1	1	22	2	3	2	3	3	3	3	3	2	3	25	2	2	2	2	2	2	2	2	2	2	2	2	2	2	2	2	2	2	2	2	2	2	2	2	2	2	2	2	2	2	2	2	2	2	2
41	1	1	21	2	2	4	3	3	4	3	2	1	1	23	3	4	4	4	4	2	2	3	2	4	4	4	4	4	4	4	5	4	4	4	4	4	3	3	4	5	5	5	4	4	4	3	3	4	4
42	1	1	17	2	3	3	5	4	5	3	3	2	2	30	3	2	4	4	4	4	2	4	2	3	4	4	4	4	4	4	4	3	4	3	4	4	4	4	4	3	3	4	4	3	3	4	4	4	4
43	1	1	56	2	3	3	3	3	4	3	3	3	3	28	3	3	3	4	4	3	4	4	3	4	4	3	4	4	4	3	3	4	4	4	3	4	4	4	4	4	4	4	4	3	4	4	4	4	4
44	1	1	20	2	2	2	2	5	2	4	3	2	3	25	2	3	2	2	4	3	2	4	4	3	3	2	2	3	5	3	3	5	3	3	3	3	4	4	3	3	3	1	4	4	4	4	4	2	4
45	1	1	59	2	2	4	4	4	5	4	3	2	2	30	3	3	4	5	4	5	4	4	2	5	1	4	4	4	1	4	4	5	4	5	4	4	4	4	4	4	1	4	4	4	3	4	5	5	4
46	1	1	40	2	3	2	3	4	3	4	3	1	2	25	2	2	2	2	2	2	2	2	2	2	2	2	4	2	2	2	2	2	2	2	2	2	2	2	2	2	2	2	2	2	2	2	2	2	2
47	1	1	32	2	5	6	6	6	6	6	4	3	4	46	1	1	1	1	1	1	1	1	1	1	1	2	2	2	4	4	4	3	2	3	4	4	4	4	2	3	3	2	4	5	2	3	4	5	3
48	1	1	50	2	4	4	4	5	3	4	3	4	4	35	3	5	4	3	3	3	3	5	1	1	3	3	1	4	2	3	4	1	4	3	1	2	4	4	4	5	4	4	3	4	3	4	4	3	2
49	1	1	53	1	4	1	3	4	5	6	3	2	3	31	4	4	4	1	4	4	4	3	1	4	3	1	1	1	4	4	4	4	4	4	4	4	4	4	4	3	4	4	4	4	4	3	3	3	4
50	1	1	27	2	5	1	4	4	3	6	4	3	3	33	3	3	3	4	4	2	2	3	1	4	3	3	4	4	4	4	4	3	4	4	4	3	5	4	3	3	3	3	3	4	4	4	3	4	4
51	1	1	44	2	2	3	2	3	2	3	2	2	3	22	1	1	1	4	3	1	3	4	3	3	3	4	4	4	4	3	3	3	4	4	4	4	4	3	3	3	4	4	3	3	4	3	4	3	3
52	1	1	18	2	3	4	1	5	4	4	3	4	4	32	2	4	2	4	4	2	4	4	4	4	4	4	4	4	4	4	4	4	4	4	4	4	4	4	4	4	4	4	4	4	4	4	4	4	4
53	1	1	26	2	1	3	5	6	6	6	3	3	3	36	3	5	5	5	5	3	4	4	2	2	4	5	4	4	4	4	4	4	3	4	4	4	4	4	4	4	4	4	4	2	4	4	4	3	4
54	1	1	19	2	5	3	3	5	4	3	3	2	2	30	2	3	2	3	3	4	4	4	4	4	4	3	2	2	2	3	3	2	3	3	3	3	3	3	3	2	2	4	3	2	2	2	2	2	2
55	1	1	27	2	3	1	2	4	2	3	1	1	2	19	3	3	3	3	3	3	3	3	3	3	4	3	3	4	3	3	4	3	3	4	3	3	4	3	3	4	3	4	4	3	4	4	4	3	4
56	1	1	20	1	5	2	5	6	3	4	3	1	3	32	4	2	1	4	4	3	1	3	2	3	4	2	4	3	1	3	4	4	1	1	3	3	2	2	1	3	3	3	2	4	4	3	3	3	3
57	1	1	65	2	3	6	3	3	4	3	2	2	3	29	1	3	3	3	3	3	3	3	3	3	3	3	3	3	3	3	3	3	3	3	3	3	3	3	3	3	3	3	3	3	3	3	3	3	3
58	1	1	16	2	3	3	3	4	4	3	2	2	2	26	3	4	3	3	3	3	3	3	3	3	3	3	3	3	3	3	3	3	3	3	3	3	3	3	3	3	3	3	3	3	3	3	4	3	3
59	1	1	20	2	3	3	2	4	3	3	2	2	2	24	4	3	3	4	4	4	4	4	3	3	4	3	4	4	4	4	4	4	4	4	4	4	4	4	4	4	4	4	4	4	4	3	4	4	4
60	1	1	30	2	4	5	4	5	4	5	3	3	3	36	3	3	3	3	3	3	3	3	3	3	3	3	3	3	3	3	3	3	3	3	3	3	3	3	3	3	3	3	3	3	3	3	3	3	3
61	1	1	18	2	5	3	4	5	5	4	3	1	3	33	3	3	3	3	3	3	3	3	3	3	3	3	3	3	3	3	3	3	3	3	3	3	3	4	4	4	4	4	4	4	4	4	4	4	4
62	1	1	28	1	5	1	1	6	1	1	1	1	1	18	1	1	1	1	1	1	1	1	1	1	5	1	1	1	1	1	1	1	1	1	1	1	1	1	1	1	1	1	1	1	1	1	1	1	1
63	1	1	23	2	2	1	2	2	3	3	2	2	3	20	3	4	4	4	2	5	4	2	3	2	5	3	4	3	4	4	4	2	4	3	5	5	4	5	5	3	4	4	4	4	2	3	3	4	4
64	1	1	45	1	2	4	4	6	1	4	2	2	2	27	4	3	5	5	3	4	4	4	4	1	4	5	5	3	4	4	4	3	3	5	2	4	3	3	2	4	5	4	5	3	5	4	5	5	4
65	1	1	19	2	3	3	3	4	3	3	2	2	2	25	3	3	3	3	3	3	3	3	3	3	3	3	3	3	3	3	3	3	3	3	3	3	3	3	3	3	3	3	3	3	3	3	3	3	3
66	1	1	19	2	4	4	5	4	5	4	3	3	3	35	3	3	3	3	3	3	3	3	3	2	3	4	2	3	3	4	4	4	3	2	4	4	4	2	4	4	4	4	3	4	4	4	2	4	4
67	1	1	20	2	4	3	4	3	4	5	3	3	3	32	4	4	4	4	4	4	4	4	4	4	4	4	4	4	4	4	4	4	4	4	4	4	4	4	4	4	4	4	4	4	4	4	4	4	4
68	1	1	30	2	4	3	2	4	4	4	2	2	3	28	3	3	3	3	3	3	3	3	3	3	3	3	3	3	3	3	3	3	3	3	3	3	3	3	3	3	3	3	3	3	3	3	3	3	3
69	1	1	16	2	3	3	4	3	4	4	3	1	2	27	3	3	3	3	3	3	3	3	3	3	5	3	3	1	3	3	3	3	3	3	3	3	3	3	3	3	3	3	3	3	3	3	3	3	3
70	1	1	35	2	2	4	3	4	4	4	3	3	3	30	3	3	3	3	3	5	5	2	3	4	3	3	3	3	4	2	4	4	3	4	3	3	3	3	4	2	3	3	2	3	3	3	3	2	3
71	1	1	32	2	3	5	2	4	2	3	3	2	3	27	3	3	3	3	2	2	3	2	3	4	1	3	4	3	3	4	2	3	5	2	3	3	2	3	3	2	3	2	3	3	2	3	4	2	2
72	1	1	30	2	5	4	5	5	6	6	4	3	4	42	4	4	4	4	4	3	4	4	4	2	5	4	4	4	4	4	4	4	4	4	4	4	4	4	4	4	4	4	4	4	4	4	4	4	4
73	1	1	21	2	4	3	3	4	3	4	4	1	2	28	3	3	4	2	3	2	3	2	3	4	4	2	3	2	3	2	2	4	2	2	1	2	2	2	3	2	2	2	2	2	1	2	1	1	1
74	1	1	19	2	4	3	3	4	4	4	2	3	3	30	3	4	2	5	5	2	3	3	4	4	5	5	5	2	2	3	3	4	5	4	2	5	4	4	4	5	1	4	4	5	4	5	2	3	2
75	1	1	18	2	3	4	1	2	4	3	1	1	1	20	5	5	5	5	5	5	5	5	5	5	5	5	5	5	5	5	5	5	3	5	5	5	5	5	5	5	5	5	5	5	5	5	5	3	3
76	1	1	38	2	2	1	2	5	2	4	2	2	2	22	3	3	3	2	1	1	4	4	2	4	3	2	2	3	4	4	4	2	3	3	3	3	3	3	3	3	3	4	4	4	1	2	2	3	3
77	1	1	16	2	2	3	1	6	1	2	1	2	1	19	4	4	4	4	4	4	3	4	4	3	3	5	4	3	4	4	4	4	3	4	4	4	4	4	4	2	4	5	4	2	1	4	4	3	3
78	1	1	16	2	1	1	1	6	1	1	1	1	1	14	1	3	3	3	3	3	3	3	3	3	3	3	3	3	3	3	3	3	3	3	3	3	3	3	3	3	3	3	3	3	3	3	3	3	3
79	2	1	27	2	5	4	5	5	5	6	4	1	4	39	4	4	4	4	4	4	4	4	4	4	4	4	4	4	4	4	4	4	4	4	4	4	4	4	4	4	4	4	4	4	4	4	4	4	4
80	2	1	20	2	2	3	2	4	3	3	3	2	3	25	3	4	2	2	5	2	3	3	2	1	2	3	2	3	2	3	2	2	3	4	3	1	3	3	3	3	2	3	1	3	4	3	4	3	4
81	2	1	36	2	4	4	5	6	5	3	3	2	1	33	1	1	1	1	1	1	1	1	1	1	1	1	1	1	1	1	1	1	1	1	1	2	1	1	1	1	1	1	1	1	1	1	1	1	1
82	2	1	21	2	5	5	5	6	6	6	4	4	4	45	4	5	5	2	4	1	1	3	5	2	5	5	2	4	5	4	4	4	4	5	5	2	4	4	4	5	5	5	5	2	4	5	2	2	2
83	2	1	20	2	3	4	6	6	2	2	1	1	4	29	1	2	4	2	3	3	1	3	2	2	2	3	4	4	3	4	3	5	3	1	4	2	3	1	3	4	5	5	5	4	5	5	5	5	3
84	2	1	22	2	4	5	3	6	4	4	3	3	3	35	4	4	4	4	4	4	4	4	4	4	4	4	4	3	4	4	4	4	3	4	5	4	4	5	4	5	5	4	4	4	4	4	4	4	4
85	2	1	20	2	4	3	4	5	6	4	3	3	3	35	3	3	3	5	4	4	3	3	3	3	4	4	5	5	3	4	4	4	3	4	4	3	3	4	5	4	3	3	4	4	3	4	3	4	4
86	2	1	16	2	2	2	3	2	2	4	2	1	1	19	3	4	4	3	4	4	4	4	4	4	4	4	4	5	5	5	5	5	4	5	4	5	5	5	5	5	4	4	5	2	4	5	5	5	5
87	2	1	19	2	4	1	4	6	5	4	3	3	3	33	4	4	4	4	4	1	4	4	4	3	4	4	4	4	4	4	4	4	4	4	4	4	4	4	4	4	4	4	4	2	4	4	4	4	4
88	2	1	39	2	5	1	4	5	4	4	3	3	3	32	3	3	2	3	4	2	3	3	2	3	4	3	2	3	3	3	3	3	3	3	3	3	3	3	3	3	3	3	3	3	3	3	3	3	3
89	2	1	30	2	3	3	3	4	3	3	2	2	2	25	4	3	2	4	3	3	4	2	3	1	2	3	3	3	3	3	4	5	4	5	4	4	4	4	4	4	3	3	4	4	4	4	3	3	3
90	2	1	20	2	3	3	4	4	3	4	3	3	2	29	4	4	4	4	4	2	4	4	4	4	4	4	4	4	4	4	4	4	4	4	4	4	4	4	4	3	4	4	4	3	4	4	4	4	4
91	2	1	29	2	3	2	3	3	4	4	3	4	3	29	3	4	4	3	4	4	3	3	3	4	4	3	2	3	3	3	3	3	3	2	4	3	4	2	2	2	2	3	3	4	4	4	3	3	3
92	2	1	18	2	4	2	2	5	5	4	4	4	4	34	4	4	5	5	4	2	3	4	4	3	4	5	4	3	3	4	3	3	4	4	5	5	5	4	4	4	5	4	4	4	4	5	4	3	3
93	2	1	18	2	3	4	4	5	5	4	4	3	4	36	3	4	4	4	4	4	3	3	3	3	3	4	4	4	3	3	3	3	4	3	4	4	4	4	4	4	3	4	4	4	3	4	4	3	4
94	2	1	17	2	3	4	4	3	4	4	3	3	3	31	3	3	3	3	3	3	3	3	3	3	3	3	3	3	3	3	3	3	3	3	3	3	3	3	3	3	3	3	3	3	3	3	3	3	3
95	2	1	18	2	3	3	3	4	6	4	4	3	3	33	2	2	2	5	5	2	3	4	4	4	4	4	4	4	4	4	4	4	4	4	4	4	4	4	4	4	4	4	4	4	4	4	4	4	4
96	2	1	17	2	3	3	4	4	4	4	3	3	3	31	2	4	3	4	4	3	3	3	4	4	3	4	4	3	4	4	4	4	4	4	4	4	4	5	4	4	4	4	4	3	4	4	4	4	3
97	2	1	18	2	2	3	3	3	3	3	4	2	2	25	3	4	4	4	4	4	4	4	4	4	4	4	4	4	4	4	4	4	4	4	4	4	4	4	4	4	4	4	4	4	4	4	4	4	4
98	2	1	18	2	3	6	4	5	5	4	3	4	4	38	4	4	4	4	4	2	2	2	4	2	2	4	4	4	4	4	4	4	4	4	4	4	4	4	4	4	4	4	4	2	4	4	4	4	2
99	2	1	17	2	3	3	3	3	2	4	2	1	2	23	4	3	2	4	4	4	4	4	4	2	4	2	4	4	4	4	4	4	4	3	4	4	2	4	4	4	4	4	4	2	4	4	3	4	3
100	2	1	58	2	2	1	2	2	2	1	1	1	1	13	1	4	1	4	4	1	1	1	4	4	4	4	4	4	4	4	4	2	4	4	2	2	4	4	4	4	2	3	4	4	4	4	4	2	4
101	2	1	21	2	3	3	2	3	2	3	1	2	3	22	2	4	4	4	4	4	2	4	4	2	2	4	4	4	2	4	2	4	2	2	4	4	2	4	4	4	2	4	2	2	4	4	2	2	2
102	2	1	20	2	3	5	3	5	3	5	3	3	3	33	5	3	3	5	3	4	4	4	2	3	3	3	5	3	5	3	4	4	4	4	4	5	4	5	5	5	4	4	4	4	4	4	3	3	4
103	2	1	56	2	1	3	2	6	2	2	1	1	1	19	1	3	1	3	4	4	5	5	5	4	4	5	4	4	4	5	5	5	5	5	5	5	4	4	4	5	5	5	5	4	5	3	5	5	3
104	2	1	16	2	3	3	3	5	2	3	2	2	2	25	1	4	4	5	4	1	2	5	1	2	4	3	4	4	4	4	2	2	4	4	3	5	4	4	4	3	2	4	2	1	3	4	4	3	4
105	2	1	20	2	3	3	3	3	3	4	3	3	3	28	4	4	4	4	4	4	4	4	4	4	4	4	4	4	4	4	4	4	4	3	4	4	4	4	4	4	4	4	4	4	4	4	3	3	3
106	2	1	65	2	3	1	1	4	4	3	2	1	2	21	1	1	1	1	1	1	1	1	1	1	1	1	1	1	1	1	1	1	1	1	1	1	1	1	1	1	1	1	1	1	1	1	1	1	1
107	2	1	29	2	3	3	3	4	3	4	3	4	2	29	2	3	2	2	4	3	3	3	4	4	3	3	2	2	2	3	3	3	3	4	4	2	2	2	2	2	2	2	2	2	2	2	3	3	2
108	2	1	23	2	5	3	5	4	3	5	3	3	3	34	1	1	1	1	1	1	1	1	1	1	1	1	1	1	1	1	1	1	1	1	1	1	1	1	1	1	1	1	1	1	1	1	1	1	1
109	2	1	18	2	3	3	3	3	2	3	2	1	1	21	3	4	1	1	4	3	1	4	4	4	4	3	4	4	4	4	4	4	4	4	2	4	4	4	4	4	4	4	4	2	4	4	2	2	4
110	2	1	26	2	4	5	5	4	4	4	3	3	4	36	4	3	4	4	4	2	3	4	3	4	4	3	4	4	4	4	4	4	3	3	4	4	4	4	4	4	4	4	4	4	4	4	3	3	3
111	2	1	34	2	4	3	4	5	4	5	2	2	2	31	1	2	3	2	3	3	3	3	3	3	3	3	3	3	3	3	3	3	3	3	3	3	3	3	3	3	3	3	3	3	3	3	3	3	3
112	2	1	52	2	4	6	3	4	4	4	3	3	3	34	5	4	4	5	5	3	4	4	4	5	4	5	1	4	5	5	5	4	5	3	4	4	4	5	5	5	5	5	5	5	4	5	3	5	5
113	2	1	49	2	2	3	3	4	3	3	1	1	2	22	2	4	4	4	4	2	2	4	4	4	4	4	4	4	4	3	3	4	3	4	4	4	2	4	3	4	3	3	3	3	3	4	3	3	4
114	2	1	24	2	3	3	4	4	4	4	3	3	3	31	1	1	1	1	1	1	1	1	1	1	1	1	1	1	1	1	1	1	1	1	1	1	1	1	1	1	1	1	1	1	1	1	1	1	1
115	2	1	35	2	2	1	3	5	4	4	2	1	2	24	2	2	2	1	4	3	2	3	4	5	4	5	3	1	1	2	2	3	2	4	3	2	1	1	3	2	3	3	3	3	5	4	4	3	2
116	2	1	28	2	4	3	3	4	4	4	3	3	3	31	4	4	4	4	4	2	4	4	4	4	4	4	4	4	4	4	4	4	2	4	4	4	4	4	4	4	4	4	4	2	4	4	4	4	4
117	2	1	50	2	1	1	1	3	3	2	2	2	2	17	3	3	3	3	2	2	3	3	3	3	2	2	3	2	2	2	3	4	2	2	2	2	2	2	2	2	1	1	5	1	1	1	1	2	1
118	2	1	31	2	4	3	4	5	2	4	2	2	3	29	3	3	2	2	3	3	3	4	2	3	3	2	2	3	4	3	3	4	4	4	3	2	3	4	3	3	3	3	3	4	3	3	3	2	3
119	2	1	51	2	4	4	3	4	5	6	3	2	3	34	4	4	4	4	4	2	2	4	2	4	4	4	2	4	4	4	3	2	4	4	4	2	4	4	4	4	4	4	4	4	4	4	4	3	4
120	2	1	20	2	4	2	5	4	4	5	3	2	2	31	3	4	3	3	4	3	3	4	3	3	4	3	3	3	3	4	3	4	3	3	3	3	4	4	4	3	3	3	3	4	4	4	3	3	3
121	2	1	21	2	5	6	5	5	5	6	4	3	3	42	4	4	4	4	4	2	4	4	4	4	4	4	4	4	4	4	4	4	4	4	4	4	4	4	4	4	4	4	4	2	4	4	4	4	4
122	2	1	17	2	4	3	4	4	4	4	3	2	2	30	3	3	2	4	4	3	4	4	4	4	4	4	4	4	4	4	4	4	4	4	4	4	4	4	4	4	4	4	4	4	3	2	4	4	4
123	2	1	19	2	5	2	5	5	3	6	3	1	3	33	4	4	4	5	4	1	4	4	2	3	4	4	4	4	4	4	2	4	4	4	4	4	4	2	4	5	3	4	4	4	4	4	4	4	2
124	2	1	16	2	3	4	5	4	1	3	3	2	2	27	4	4	4	5	5	4	4	4	4	4	4	4	5	4	4	4	4	4	4	4	4	5	4	4	4	4	4	4	4	4	4	4	4	4	4
125	2	1	45	2	3	3	2	4	5	3	3	2	3	28	4	4	4	4	4	2	4	4	4	4	4	4	2	4	4	4	4	4	2	4	4	2	4	4	4	4	2	4	4	4	4	4	4	4	4
126	2	1	51	2	5	3	4	5	5	5	4	3	4	38	2	3	4	4	2	5	3	5	2	2	2	2	2	2	5	2	2	2	3	2	2	2	2	5	5	4	4	2	2	4	2	2	2	2	5
127	2	1	21	2	3	6	3	4	3	4	2	1	3	29	3	4	4	4	4	2	3	4	4	3	4	4	4	4	4	4	4	4	4	4	4	4	4	4	4	4	4	4	4	4	4	4	4	5	4
128	2	1	23	2	3	3	2	5	4	3	2	1	1	24	3	3	3	4	3	4	3	3	3	3	3	4	4	3	3	3	3	3	3	3	3	3	3	3	3	3	4	4	3	3	3	4	3	3	3
129	2	1	20	2	4	4	4	4	4	4	2	3	3	32	3	3	2	3	3	3	2	2	3	2	3	3	3	2	3	4	2	4	2	4	2	4	2	3	3	3	3	4	2	3	4	2	3	4	2
130	2	1	67	1	5	6	6	6	6	6	4	4	4	47	5	5	5	5	5	2	5	5	5	5	5	5	5	5	5	5	5	5	5	5	5	5	5	5	5	5	5	5	5	2	5	5	5	5	5
131	2	1	38	2	3	3	4	4	3	4	3	3	3	30	4	3	2	4	4	4	4	4	4	2	4	4	5	4	4	4	4	4	4	4	4	4	4	2	4	4	2	4	4	2	4	4	4	3	4
132	1	2	20	2	3	3	3	4	2	3	2	2	3	25	4	4	4	4	4	4	4	4	4	4	4	4	4	4	3	4	2	5	4	4	4	4	4	4	4	5	4	4	4	4	4	4	4	3	4
133	1	2	22	2	5	1	4	6	6	6	4	3	4	39	4	4	4	4	5	4	2	4	2	4	4	5	4	4	4	5	4	4	4	4	4	4	4	4	4	4	2	4	4	2	4	4	3	4	4
134	1	2	19	2	3	2	2	4	3	3	3	2	3	25	2	2	2	3	3	2	2	3	4	4	4	3	3	3	3	4	4	4	3	4	3	3	4	4	4	4	4	5	4	4	4	4	4	3	3
135	1	2	27	2	5	2	5	5	6	6	4	2	3	38	1	1	1	1	1	1	1	1	1	1	1	1	2	1	5	1	2	1	4	1	1	1	1	1	4	3	3	3	3	3	3	3	3	3	3
136	1	2	22	2	4	3	4	4	2	4	3	3	2	29	2	2	2	2	2	2	2	2	2	1	2	2	2	2	2	2	2	2	2	2	2	3	3	3	2	2	2	1	2	3	2	2	3	4	3
137	1	2	18	2	3	3	3	3	4	3	3	2	2	26	4	5	5	4	4	4	5	3	5	2	5	5	4	4	4	5	5	5	5	5	5	5	5	5	4	5	4	5	4	2	5	4	5	5	5
138	1	2	22	2	4	3	5	5	5	5	3	3	4	37	4	4	4	4	3	4	2	4	2	3	4	4	4	3	3	4	3	2	4	3	4	4	4	4	4	4	4	4	3	3	4	4	4	3	3
139	1	2	26	2	5	2	5	6	6	6	3	3	3	39	4	4	4	4	4	2	2	4	1	4	4	4	5	4	4	4	5	1	5	4	4	4	5	4	4	5	4	4	3	5	4	4	4	1	4
140	1	2	20	2	4	3	4	4	5	2	2	1	1	26	4	2	2	3	1	3	2	3	3	2	4	2	3	3	3	2	2	3	1	1	3	3	3	3	2	3	3	1	3	2	3	2	3	2	2
141	1	2	20	2	1	1	1	1	1	1	1	1	1	9	5	5	5	5	5	1	5	5	5	5	5	5	5	5	5	5	5	5	5	5	5	5	5	5	5	5	5	5	5	5	5	5	5	5	5
142	1	2	18	2	4	5	4	4	5	5	2	2	2	33	4	4	4	4	4	4	4	4	4	4	4	4	4	4	4	4	4	4	4	4	4	4	4	4	4	4	4	4	4	2	4	4	4	4	2
143	1	2	21	2	3	3	3	4	3	4	3	2	2	27	3	1	4	4	4	4	2	4	4	4	4	4	4	4	4	4	4	4	4	4	4	4	4	4	4	4	4	4	4	4	4	4	4	4	4
144	1	2	22	2	4	2	2	5	2	4	3	1	3	26	2	2	2	4	4	2	4	2	4	4	4	4	4	4	4	4	4	4	4	4	4	4	4	4	4	4	4	4	4	4	4	4	4	4	4
145	1	2	21	2	3	5	3	5	1	2	2	2	3	26	4	3	3	4	3	4	4	4	3	4	4	5	5	4	3	4	5	4	2	3	2	4	4	5	4	2	3	4	4	4	5	4	4	3	4
146	1	2	24	1	3	3	3	4	3	3	1	2	2	24	2	2	2	3	2	3	3	3	3	3	3	3	3	3	3	3	3	3	3	3	3	3	3	3	5	3	3	3	3	3	4	3	4	4	4
147	1	2	21	2	5	3	4	5	6	4	4	3	2	36	4	4	4	3	3	2	2	3	3	3	4	4	4	4	4	4	4	4	4	4	4	4	4	4	4	4	4	4	4	2	4	4	5	4	5
148	1	2	43	2	5	6	4	6	4	4	1	3	3	36	3	4	3	4	4	2	4	4	1	3	4	4	4	4	4	4	4	2	4	4	4	4	3	4	4	2	2	4	3	4	2	4	4	4	4
149	1	2	39	2	4	4	4	6	4	4	3	3	3	35	4	4	4	4	3	4	4	4	5	4	4	4	5	3	3	4	4	4	4	4	4	4	4	4	4	4	4	4	3	2	3	3	3	2	3
150	1	2	24	2	1	1	1	6	1	1	1	1	1	14	1	1	1	1	1	1	1	1	1	1	1	1	1	1	1	1	1	1	1	1	1	1	1	1	1	1	1	1	1	1	1	1	2	1	1
151	1	2	30	2	3	3	4	4	3	4	3	3	3	30	3	4	4	4	4	2	4	4	1	3	4	3	2	2	3	3	3	2	3	4	3	3	3	4	4	4	3	4	4	4	4	3	3	3	4
152	1	2	21	2	3	3	3	3	2	2	1	2	2	21	4	4	4	4	4	3	4	4	4	4	4	4	4	4	4	4	4	4	4	4	4	4	4	4	4	4	4	4	4	4	4	4	4	4	4
153	1	2	21	2	4	6	6	5	5	5	4	4	4	43	3	4	2	2	4	2	2	2	1	1	4	2	2	2	4	4	4	2	4	4	2	2	4	4	4	4	2	4	2	1	3	4	3	2	3
154	1	2	25	2	5	4	4	6	6	6	4	3	4	42	4	1	1	3	3	2	2	4	4	3	3	3	3	3	3	3	3	3	3	3	4	4	3	3	3	3	3	3	3	3	4	3	3	3	3
155	1	2	28	1	5	5	5	5	5	6	4	4	4	43	5	4	4	4	4	5	4	3	5	4	1	4	5	4	4	4	4	4	4	4	4	4	4	4	4	4	4	4	4	4	4	4	4	4	4
156	1	2	32	2	4	3	3	4	4	4	3	2	2	29	3	4	4	4	4	3	4	3	4	3	4	4	4	3	3	3	3	4	3	4	4	4	3	4	4	4	3	4	4	3	4	4	4	4	3
157	1	2	40	2	5	6	4	1	1	6	4	4	4	35	4	4	4	4	4	4	4	4	4	4	4	4	4	4	4	4	4	4	4	4	4	4	4	4	4	4	4	4	4	4	4	4	4	4	4
158	1	2	36	2	3	2	3	4	3	4	3	2	4	28	3	2	2	5	5	4	4	3	3	4	4	4	5	4	3	4	3	4	4	4	3	5	4	4	4	4	4	4	4	4	4	4	4	5	4
159	1	2	32	2	5	6	6	6	6	6	4	4	4	47	1	4	1	3	3	3	3	3	3	3	3	3	3	3	3	3	3	3	3	3	3	3	3	3	3	3	3	3	3	3	3	3	3	3	3
160	1	2	40	1	4	3	4	5	6	5	3	4	4	38	3	2	2	2	3	2	2	2	2	2	2	3	3	3	3	3	3	3	3	3	3	3	3	3	3	3	3	3	3	3	3	3	3	3	3
161	1	2	35	2	4	3	4	4	4	4	3	4	3	33	4	4	4	4	4	3	4	4	4	4	4	4	4	4	4	4	4	4	4	4	4	4	4	4	4	4	4	4	4	4	4	4	4	4	4
162	1	2	19	2	5	6	6	4	5	5	1	3	4	39	3	3	3	4	3	4	3	3	3	3	4	3	3	4	4	3	3	4	4	4	4	3	4	4	4	3	4	3	2	3	4	3	4	3	2
163	1	2	24	2	3	4	3	4	4	2	3	2	1	26	4	2	2	3	1	4	1	3	2	3	2	3	1	3	3	4	3	4	1	2	3	4	2	3	3	3	3	2	3	3	4	2	3	2	3
164	1	2	18	2	3	1	1	3	4	3	2	2	2	21	1	2	2	3	4	4	3	3	2	4	4	4	4	4	4	5	5	2	4	3	4	4	4	4	4	4	2	2	4	4	3	4	4	3	3
165	1	2	24	2	2	3	3	5	5	3	3	2	2	28	4	4	2	4	3	2	2	4	1	2	5	1	4	3	4	4	4	2	4	4	2	4	4	4	4	4	4	4	3	3	4	3	4	3	3
166	1	2	29	2	3	1	3	4	3	3	4	1	1	23	2	2	3	4	3	3	3	4	3	3	4	4	4	4	4	4	4	3	4	3	4	3	4	3	3	4	3	4	4	3	3	4	3	4	4
167	1	2	25	2	2	3	2	3	3	2	2	2	2	21	2	2	2	5	5	5	5	3	4	4	5	4	4	4	4	4	4	4	4	4	4	4	4	4	4	4	4	4	3	4	4	4	4	4	5
168	1	2	25	2	3	2	4	3	4	4	3	2	1	26	1	1	1	3	4	1	1	5	4	4	4	4	4	4	4	4	4	3	4	4	4	4	4	4	4	4	3	4	4	4	4	4	4	4	4
169	1	2	26	2	3	3	2	2	3	3	2	2	2	22	4	4	4	4	3	4	4	4	2	2	4	2	2	4	4	4	2	2	4	3	4	2	4	4	4	4	2	4	4	2	4	3	4	2	3
170	1	2	19	2	3	1	3	3	4	3	3	1	1	22	1	3	2	2	5	3	5	4	4	4	4	4	2	4	4	4	4	4	2	4	4	2	4	4	4	4	4	4	4	4	4	4	4	4	3
171	1	2	21	2	3	1	1	3	1	3	2	2	2	18	4	4	4	5	4	5	5	4	4	3	5	5	5	4	4	4	4	5	5	3	4	5	4	5	5	3	5	4	4	2	4	4	3	4	4
172	1	2	21	2	4	6	5	5	5	4	3	3	3	38	4	4	4	4	4	3	4	4	4	4	4	4	4	4	4	4	4	4	4	4	4	4	4	4	4	4	4	4	4	4	4	4	4	4	4
173	1	2	24	2	4	2	3	5	3	4	2	2	3	28	4	4	4	4	4	4	4	4	4	4	4	4	4	4	4	4	4	3	4	4	4	4	4	4	4	3	4	4	4	4	4	4	4	4	4
174	1	2	55	2	5	5	4	2	4	5	2	2	3	32	3	3	3	4	4	3	3	4	2	3	4	3	4	4	4	4	4	4	4	4	4	4	4	4	4	4	3	4	4	4	4	4	4	4	4
175	1	2	20	2	5	2	5	6	5	6	4	4	4	41	4	2	3	3	4	1	4	4	4	3	4	1	5	3	3	5	4	3	3	4	3	5	3	3	5	3	3	3	4	4	3	4	4	3	4
176	1	2	23	2	2	1	5	5	5	5	3	3	3	32	3	4	4	4	4	4	3	4	4	4	4	4	4	3	4	4	4	4	4	5	4	3	4	3	4	4	4	4	3	4	4	4	4	3	4
177	1	2	20	2	2	4	4	4	4	3	4	3	4	32	4	4	4	4	4	4	4	4	4	4	4	4	4	4	4	4	4	4	4	4	4	4	4	4	4	4	4	4	4	4	4	4	4	5	4
178	1	2	31	2	3	2	2	5	4	3	3	1	2	25	4	4	5	5	5	2	4	5	2	3	5	5	4	4	4	5	3	4	4	4	4	4	4	2	4	2	4	4	4	2	5	5	5	5	5
179	1	2	20	2	5	4	6	6	6	6	4	2	2	41	4	4	4	4	4	4	2	4	4	2	4	4	5	2	2	4	4	4	4	2	2	5	4	2	2	4	4	2	2	2	1	4	4	2	4
180	1	2	20	2	1	1	1	6	1	1	1	1	1	14	5	5	1	5	5	1	4	5	5	5	5	5	5	5	5	5	5	5	5	5	5	5	5	5	5	5	5	5	5	5	5	5	5	5	5
181	1	2	36	2	5	2	3	4	5	5	3	2	2	31	5	2	2	3	2	4	2	2	3	2	3	2	2	2	2	2	3	3	2	4	2	2	2	2	3	2	2	3	2	2	3	2	2	2	3
182	1	2	26	1	4	3	2	5	4	5	3	2	3	31	4	2	3	4	4	2	2	4	1	3	3	2	4	4	4	4	4	4	4	3	2	4	4	4	4	4	3	4	4	3	4	3	3	2	2
183	1	2	29	1	5	2	3	6	5	6	4	2	2	35	3	3	2	4	5	3	3	2	1	2	4	4	3	4	4	4	4	5	4	3	4	3	4	3	4	4	3	5	3	3	4	4	3	2	3
184	1	2	24	2	3	4	4	4	6	4	3	3	4	35	4	4	4	5	4	4	4	3	4	2	4	4	5	4	4	3	4	4	4	4	4	5	4	5	4	5	4	4	4	5	3	4	4	4	3
185	1	2	18	2	3	1	1	4	5	3	2	1	1	21	4	5	4	4	4	1	4	5	4	4	4	4	5	5	4	4	4	4	4	4	4	4	4	4	3	4	5	5	5	4	5	5	4	5	5
186	1	2	19	2	4	1	4	4	3	4	3	1	2	26	4	3	2	4	4	4	1	2	1	1	1	1	4	1	1	1	1	1	1	1	1	4	4	4	4	4	2	2	2	2	1	2	2	2	2
187	1	2	19	2	5	5	2	6	6	5	4	4	4	41	4	4	2	3	3	4	4	1	4	2	5	4	1	2	3	4	4	4	2	4	3	2	4	4	4	4	4	4	3	3	3	3	3	4	3
188	1	2	21	2	2	3	3	4	4	3	2	3	2	26	3	3	2	3	2	4	3	2	3	3	2	3	3	4	4	3	4	4	3	2	4	2	3	4	3	4	2	4	3	3	3	4	4	3	3
189	1	2	18	2	2	2	1	5	2	3	4	1	2	22	1	1	5	1	3	4	1	5	1	3	2	3	1	1	1	4	4	1	4	3	5	1	4	1	4	5	3	1	1	2	2	5	3	1	1
190	1	2	25	2	3	4	4	5	4	4	3	3	3	33	3	4	2	2	3	3	3	4	2	3	3	4	2	3	2	3	3	3	3	4	4	3	4	4	4	3	3	4	3	3	3	4	4	4	3
191	1	2	21	2	4	5	3	6	3	4	4	3	3	35	4	4	4	4	4	4	4	4	4	4	4	4	4	4	4	4	4	4	4	4	4	4	4	4	4	4	4	4	4	4	4	4	4	4	4
192	1	2	21	2	3	3	5	4	5	4	3	3	4	34	3	4	3	4	3	4	3	4	4	4	3	4	3	3	4	3	3	3	3	4	4	3	3	3	3	4	3	4	3	3	4	3	4	3	3
193	1	2	28	2	4	4	2	5	4	6	3	3	4	35	3	4	3	5	3	2	1	2	1	1	4	4	5	3	2	4	3	4	3	2	2	3	2	2	3	2	3	2	2	3	2	2	4	3	4
194	1	2	22	2	2	5	4	5	4	5	3	4	4	36	2	1	2	4	4	4	4	4	4	4	4	4	4	4	4	4	4	4	4	4	4	4	4	4	4	4	4	4	4	4	4	4	4	4	4
195	1	2	22	2	4	3	4	4	2	4	3	3	3	30	4	3	2	2	4	2	3	4	3	3	4	4	3	3	4	4	4	3	4	4	4	3	4	2	3	4	4	4	3	3	4	4	4	3	3
196	1	2	21	2	4	3	2	5	3	3	2	2	2	26	2	4	4	4	4	4	4	3	4	4	4	4	4	4	3	4	4	4	4	4	3	4	4	4	4	4	4	4	4	4	4	4	4	4	4
197	1	2	19	2	3	3	4	4	4	3	2	2	2	27	3	2	3	3	1	2	3	3	2	3	2	4	4	4	2	2	3	4	2	3	2	2	1	2	3	2	4	2	2	2	2	2	1	3	3
198	1	2	27	2	4	1	2	5	5	6	4	1	1	29	3	3	3	3	3	3	3	3	3	3	3	3	3	3	3	3	3	3	3	3	3	3	3	3	3	3	3	3	3	3	3	3	3	3	3
199	1	2	21	2	5	5	4	6	4	6	3	4	4	41	4	3	3	4	4	4	4	4	4	4	4	4	4	4	4	4	4	4	4	4	4	4	4	4	4	4	4	4	4	4	4	4	4	4	4
200	1	2	28	2	4	3	3	3	3	4	3	3	2	28	5	4	2	2	4	4	4	4	4	3	3	3	3	3	2	3	3	3	4	4	3	3	3	3	4	4	3	3	3	3	2	3	2	2	3
201	1	2	22	2	3	2	3	4	1	4	3	1	2	23	4	4	4	4	4	2	4	4	4	4	4	4	4	4	4	4	4	4	4	4	3	4	4	4	4	4	4	4	4	4	4	4	4	4	4
202	1	2	23	2	3	1	3	4	3	3	3	2	2	24	2	2	3	3	2	2	3	3	3	2	2	2	3	2	2	2	2	3	3	3	2	2	2	2	2	2	3	3	3	3	2	3	2	2	3
203	1	2	19	2	3	4	4	4	4	4	2	2	2	29	2	4	3	3	2	3	3	3	3	2	3	2	2	3	3	3	3	4	4	3	2	2	2	3	3	3	4	3	4	3	3	3	3	3	3
204	1	2	20	2	4	4	5	5	6	5	3	3	3	38	2	4	4	4	4	3	2	4	2	2	4	4	4	4	4	4	4	1	4	4	4	5	4	4	4	4	4	4	4	4	4	4	4	3	3
205	1	2	22	2	5	2	4	5	6	6	4	4	4	40	4	5	4	4	4	4	4	4	4	4	5	5	5	5	5	4	4	4	4	4	4	4	3	3	4	4	4	4	4	4	4	5	4	4	4
206	1	2	19	2	3	2	1	4	3	6	3	2	2	26	4	4	4	5	5	4	4	4	5	5	5	5	5	4	4	4	4	4	4	4	5	5	5	5	5	5	5	5	5	5	5	5	5	5	5
207	1	2	22	2	4	4	4	3	4	6	3	4	4	36	2	3	3	3	3	3	3	3	3	3	3	2	4	4	4	4	4	3	4	3	4	4	4	4	3	4	4	4	4	4	4	4	3	4	4
208	1	2	20	2	5	5	3	6	4	5	4	3	4	39	4	2	4	3	4	1	2	5	2	2	2	4	2	2	4	5	5	2	3	2	4	2	4	5	4	5	2	3	4	3	4	5	3	2	2
209	1	2	26	2	2	2	3	6	4	4	3	2	3	29	4	2	4	4	2	5	5	3	4	3	3	4	3	4	5	3	4	1	5	2	4	3	4	4	3	4	3	4	3	4	3	2	4	3	4
210	2	2	19	2	3	2	4	4	6	5	4	3	4	35	4	4	4	4	4	3	5	5	5	5	5	4	5	5	5	5	5	5	5	5	4	4	4	4	4	5	5	5	4	4	5	5	4	4	4
211	2	2	23	2	5	5	5	5	4	5	4	4	4	41	4	4	3	5	2	5	4	4	2	2	4	3	5	4	4	4	4	3	4	4	3	5	5	4	5	5	5	4	4	4	4	4	4	3	4
212	2	2	25	2	4	6	4	4	5	6	3	3	4	39	4	2	3	5	3	5	2	5	2	2	2	4	5	4	4	4	4	2	3	4	4	4	3	4	4	4	4	4	4	4	4	4	3	4	3
213	2	2	23	2	4	6	3	4	5	5	3	4	4	38	4	4	5	4	5	2	5	5	5	4	5	5	4	5	4	4	2	5	4	5	5	4	4	3	4	4	4	5	5	4	5	5	5	5	5
214	2	2	22	2	5	3	5	6	3	6	3	3	3	37	4	5	4	4	4	3	4	3	4	3	4	4	4	3	4	4	4	4	3	4	4	4	4	4	4	4	4	4	4	4	4	4	4	4	3
215	2	2	18	2	5	3	4	6	6	5	4	3	3	39	3	3	4	4	3	4	5	3	5	2	4	3	3	4	3	3	4	5	3	2	3	4	4	4	4	4	3	4	3	4	4	4	3	5	3
216	2	2	23	2	5	3	5	4	5	5	3	2	3	35	4	4	4	4	4	4	2	4	4	4	4	5	4	4	4	3	3	2	4	4	5	4	3	4	4	4	4	4	4	3	3	4	4	3	3
217	2	2	18	2	5	5	6	6	6	6	4	4	4	46	4	4	4	4	4	5	1	2	1	1	1	1	3	3	2	3	2	2	3	1	3	4	2	4	3	3	3	2	2	1	2	4	3	1	1
218	2	2	18	2	3	5	4	6	4	6	1	3	1	33	3	2	5	2	2	5	1	2	4	1	4	5	4	3	1	4	5	4	1	3	3	1	3	4	2	2	1	2	2	2	2	4	2	3	3
219	2	2	20	2	4	4	5	5	5	5	4	3	3	38	2	4	4	4	3	4	3	3	4	3	4	3	4	3	3	3	4	4	2	3	3	4	4	4	4	4	3	4	3	4	4	4	4	4	3
220	2	2	20	2	3	3	3	4	5	4	3	3	3	31	4	4	4	4	4	4	4	4	4	4	4	3	4	4	4	4	4	4	4	4	4	4	4	4	4	4	4	4	4	4	4	4	4	4	4
221	2	2	20	2	3	2	2	3	3	3	3	1	2	22	4	4	4	4	4	1	2	4	2	4	4	4	4	4	3	4	4	4	4	4	4	4	4	2	4	4	4	4	4	4	4	4	4	4	4
222	2	2	24	2	3	3	3	5	4	3	3	2	2	28	4	4	3	4	4	2	4	4	3	2	4	4	4	4	4	3	3	4	3	4	4	4	3	3	4	4	3	4	4	2	4	4	4	3	4
223	2	2	20	2	2	3	3	6	4	6	3	3	3	33	4	4	4	4	4	4	4	4	4	4	4	4	4	4	4	4	4	4	4	4	4	5	4	4	5	4	5	4	4	4	4	4	4	4	4
224	2	2	19	2	4	2	4	5	3	5	4	3	3	33	2	3	3	4	2	5	3	2	2	4	4	2	4	2	1	4	3	4	2	3	1	4	4	5	4	2	1	1	1	1	4	2	4	2	1
225	2	2	22	2	3	2	3	4	4	3	1	1	2	23	4	4	4	5	4	4	3	4	3	3	4	4	5	4	3	3	4	3	4	3	4	4	4	4	4	4	4	4	4	3	4	4	4	4	4
226	2	2	28	2	4	4	4	3	3	2	1	3	3	27	4	4	4	4	4	3	4	3	4	3	4	4	4	5	4	4	4	4	4	4	4	4	4	4	4	4	4	4	4	2	4	4	4	4	4
227	2	2	20	2	5	2	6	6	6	6	3	3	4	41	4	4	5	2	4	2	3	3	4	2	4	2	3	2	4	2	4	5	3	4	2	5	2	5	2	5	1	5	5	5	5	2	4	2	4
228	2	2	22	2	4	3	3	4	5	4	3	1	4	31	3	4	4	4	4	3	2	3	4	3	4	4	4	3	4	4	2	4	2	4	4	4	4	3	4	4	3	4	4	2	3	4	2	3	3
229	2	2	21	2	5	6	6	6	6	6	4	3	4	46	3	4	5	4	3	4	4	2	5	3	4	4	4	4	4	4	4	5	3	3	4	4	4	4	4	4	3	4	4	2	4	4	4	4	3
230	2	2	20	2	2	2	1	1	5	2	3	1	2	19	4	4	4	4	4	2	2	2	3	4	4	3	4	4	4	4	4	4	3	4	3	4	4	4	4	4	4	4	4	4	4	4	4	3	4
231	2	2	19	2	4	3	4	4	3	2	3	3	1	27	1	1	1	1	1	1	1	1	1	1	1	1	1	1	1	1	1	1	1	1	1	1	1	1	1	1	1	1	1	1	1	1	1	1	1
232	2	2	29	1	5	6	4	5	5	4	3	4	3	39	2	3	4	4	4	4	3	4	2	3	3	3	3	4	4	3	4	4	4	4	4	4	4	4	4	4	2	4	4	4	4	4	4	3	4
233	2	2	30	1	3	4	4	4	4	5	4	2	3	33	4	4	4	4	4	4	4	4	4	4	4	4	3	4	2	4	4	4	4	4	4	4	4	4	4	4	4	4	4	4	4	4	4	4	3
234	2	2	18	2	4	3	4	5	3	4	2	2	3	30	2	4	4	4	4	4	2	4	2	2	4	4	4	4	4	4	4	4	3	3	5	5	5	3	4	4	5	5	4	4	4	4	4	4	2
235	2	2	21	2	4	4	4	5	5	4	4	2	3	35	3	4	3	4	3	4	3	3	4	3	4	3	4	3	3	3	3	3	3	3	3	4	3	3	3	3	2	3	3	3	3	3	3	3	3
236	2	2	24	2	5	4	4	5	5	5	3	4	3	38	3	3	2	4	2	4	3	3	4	3	3	4	4	3	2	3	4	4	3	3	4	4	3	5	4	3	3	4	3	3	3	3	3	4	3
237	2	2	24	2	4	4	4	5	6	4	3	3	3	36	3	4	4	4	4	2	3	3	3	3	3	3	3	3	3	3	3	3	3	3	3	3	3	3	3	3	3	3	3	3	3	3	3	3	3
238	2	2	20	2	3	3	4	4	5	4	3	2	2	30	3	3	3	3	3	4	3	3	2	3	3	3	3	3	3	3	3	4	3	3	3	5	3	3	3	3	3	3	3	3	3	3	3	3	3
239	2	2	25	2	4	2	4	4	4	5	3	2	3	31	2	2	2	2	4	2	2	4	2	2	2	2	4	2	2	4	4	2	2	4	4	2	4	4	4	4	2	4	4	2	4	4	2	4	4
240	2	2	25	2	5	4	5	5	5	6	3	3	3	39	3	4	4	4	4	4	3	4	4	4	4	4	3	4	3	3	4	3	3	3	4	3	3	5	4	4	3	4	3	4	4	4	4	3	3
241	2	2	22	2	3	2	3	4	4	4	2	2	2	26	4	3	4	3	4	3	2	2	2	3	3	4	3	4	3	3	4	3	3	4	5	3	3	4	4	4	3	3	4	2	4	4	3	2	3
242	2	2	33	2	5	3	1	6	6	6	4	1	1	33	1	4	5	1	5	1	5	5	4	1	4	5	1	1	1	5	1	5	1	4	5	1	1	1	4	5	1	1	4	1	5	1	1	5	1
243	2	2	20	2	4	1	3	4	3	3	3	1	3	25	3	3	2	2	4	2	2	4	4	3	4	4	4	3	4	4	2	4	4	3	4	4	4	4	4	4	2	3	3	2	3	4	4	2	3
244	2	2	21	2	5	6	6	6	6	6	4	4	4	47	3	4	5	5	5	5	5	5	3	3	5	5	5	5	5	4	3	4	4	4	5	5	4	5	5	5	5	5	5	3	4	5	5	4	3
245	2	2	18	2	4	4	4	5	5	4	3	3	3	35	4	4	1	4	3	4	3	2	1	3	3	3	5	3	4	2	5	4	4	4	3	4	4	5	5	3	5	4	4	3	4	4	4	4	3
246	2	2	19	2	3	2	2	2	4	3	3	3	3	25	4	4	4	4	3	4	3	3	3	2	4	3	4	3	3	4	3	4	3	3	3	4	4	4	3	4	3	4	4	4	3	3	4	3	3
247	2	2	21	2	4	3	4	6	1	4	3	3	2	30	5	5	5	5	5	5	5	3	5	3	5	5	5	5	5	5	5	5	5	5	5	5	3	5	5	5	5	5	5	5	5	5	5	5	5
248	2	2	35	2	4	6	5	6	4	6	3	3	3	40	3	3	2	3	3	3	3	2	4	3	4	4	4	3	4	3	3	4	3	2	3	3	3	3	4	3	1	4	3	4	4	4	4	3	2
249	2	2	20	2	3	3	3	5	5	3	2	2	2	28	4	4	4	4	4	4	4	3	4	4	4	4	4	4	4	4	4	4	4	4	4	3	4	4	4	4	4	4	5	5	4	5	4	4	5
250	2	2	18	2	3	4	4	5	5	4	3	3	3	34	5	5	2	3	3	4	4	3	1	2	4	4	2	2	2	5	4	4	4	4	4	2	3	5	4	4	4	4	4	5	4	4	3	2	4
251	2	2	24	2	4	4	5	5	5	6	3	3	4	39	2	4	4	3	4	4	4	3	4	2	3	3	3	3	2	4	4	4	2	4	4	3	4	4	4	4	3	4	4	3	3	4	4	4	4
252	2	2	19	2	3	3	3	4	2	3	3	3	3	27	3	2	4	4	3	4	2	3	2	2	3	4	4	3	3	3	3	4	2	2	3	4	2	4	4	4	3	3	2	4	3	4	2	2	2
253	2	2	19	2	4	3	2	5	5	4	3	1	2	29	3	4	4	4	3	4	2	3	4	2	3	4	4	4	2	3	4	4	4	2	3	4	4	4	4	5	4	4	3	4	4	4	2	4	2
254	2	2	27	2	4	5	5	5	5	5	3	3	3	38	2	3	2	3	2	2	1	2	3	3	3	2	3	2	3	4	4	4	4	4	3	3	3	5	5	5	3	4	3	2	2	4	2	2	2
255	2	2	23	2	5	5	5	6	5	6	3	3	4	42	3	3	4	5	4	2	4	4	4	3	4	4	4	4	4	4	3	5	5	5	5	5	4	4	4	4	4	4	4	3	4	4	4	4	4
256	2	2	24	1	4	3	3	5	5	6	3	3	3	35	4	5	5	1	2	2	2	3	4	3	3	2	4	3	3	3	4	4	4	5	1	2	2	3	3	3	5	3	4	5	2	5	3	3	2
257	2	2	19	2	4	6	5	4	6	6	4	4	4	43	5	1	1	2	2	4	4	2	4	1	3	4	4	2	4	4	4	1	4	3	5	1	5	3	3	3	4	4	4	2	4	5	3	2	1
258	2	2	18	2	1	2	1	6	1	4	1	2	2	20	3	1	1	1	1	1	1	2	2	2	3	3	4	4	4	4	4	4	4	4	4	4	4	4	4	4	4	4	4	4	4	4	4	4	4
259	2	2	22	2	2	3	3	4	5	3	3	3	3	29	3	3	3	3	3	3	3	3	3	3	3	3	3	3	3	3	3	3	3	3	3	3	3	3	3	3	3	3	3	3	3	3	3	3	3
260	2	2	24	2	4	4	6	6	6	6	4	4	4	44	3	2	4	1	1	3	5	5	2	2	5	5	2	5	5	4	5	5	5	3	5	1	4	4	4	5	5	5	5	1	5	5	5	5	5
261	2	2	21	2	4	3	4	5	5	5	4	3	4	37	3	3	3	3	3	3	3	3	3	3	3	3	3	3	3	3	3	3	3	3	3	3	3	3	3	3	3	3	3	3	3	3	3	3	3
262	2	2	21	2	3	4	2	4	5	3	2	2	2	27	4	4	4	4	4	3	3	3	3	2	4	3	4	3	3	3	4	4	3	4	3	4	4	4	4	4	3	4	3	3	3	4	3	3	2
263	2	2	22	2	1	1	1	1	1	2	3	2	3	15	4	4	4	4	4	4	5	5	4	2	5	5	5	5	5	5	5	5	5	5	5	5	5	5	5	5	5	5	5	5	5	5	5	5	5
264	2	2	39	2	4	4	4	4	3	4	3	2	3	31	4	4	3	3	3	3	3	3	3	3	3	3	3	3	3	3	3	4	3	4	3	3	3	4	4	3	3	4	3	3	3	3	3	3	3
265	2	2	28	1	4	5	4	5	3	5	3	3	4	36	4	4	4	4	4	4	4	4	2	3	4	5	4	4	4	4	4	4	4	4	4	4	4	4	5	4	4	4	4	3	4	4	4	4	4
266	2	2	22	2	3	3	3	4	3	4	2	3	3	28	3	3	3	3	3	4	4	4	4	5	4	5	4	4	4	3	3	4	3	3	2	3	4	4	3	2	3	2	4	4	3	3	3	3	3
267	2	2	22	2	3	3	3	4	4	3	2	2	3	27	3	4	2	5	5	3	5	3	4	3	5	4	4	4	5	4	4	4	4	4	4	4	4	4	4	4	4	4	3	3	3	3	3	3	3
268	2	2	19	2	4	4	3	4	4	4	3	3	3	32	4	5	3	4	4	2	4	4	4	3	5	4	5	4	4	4	4	4	4	4	4	4	4	4	4	4	4	4	4	4	4	4	4	3	4
269	2	2	20	2	5	3	4	6	6	6	4	4	4	42	5	5	5	4	5	5	4	1	4	5	5	5	4	5	1	5	5	5	5	5	5	5	5	3	5	5	5	5	5	1	5	5	5	5	5
270	2	2	20	2	5	6	1	6	6	6	4	2	3	39	4	4	4	4	4	4	4	4	3	4	4	4	4	4	4	4	4	4	4	4	4	4	4	4	4	4	4	4	4	4	4	4	4	4	4
271	2	2	24	2	5	6	4	6	6	6	4	4	4	45	3	3	3	5	3	5	1	2	1	3	5	4	5	3	3	4	3	2	2	2	2	3	3	3	4	4	3	3	2	4	1	2	1	2	2
272	2	2	20	2	3	3	3	4	4	3	3	1	2	26	4	4	4	4	4	4	3	4	3	4	4	4	4	4	4	4	3	4	3	4	4	4	4	4	4	4	3	4	4	4	3	4	4	3	3
273	2	2	48	1	3	3	2	4	3	3	2	3	3	26	4	4	4	4	4	2	4	4	4	4	4	4	4	4	4	4	4	4	4	4	4	4	4	4	4	4	4	4	4	2	4	4	4	4	4
274	2	2	23	2	3	4	3	4	4	3	3	3	3	30	4	4	4	4	4	4	3	3	3	3	4	4	4	4	4	4	4	4	4	4	4	4	4	4	4	3	4	4	4	4	4	4	4	4	3
275	2	2	26	1	3	3	3	4	3	4	3	2	2	27	4	4	5	4	3	3	2	4	4	4	4	4	4	4	3	4	4	4	4	4	4	4	4	4	4	4	3	4	4	4	4	4	3	4	4
276	2	2	19	2	3	5	4	5	4	4	3	3	3	34	4	3	3	3	4	3	2	4	2	2	3	3	4	3	4	3	4	4	4	4	4	4	3	4	4	4	3	3	3	3	4	4	3	4	4
277	2	2	23	2	5	6	6	6	2	6	4	4	4	43	4	4	4	4	4	4	3	4	4	3	4	4	4	4	3	3	4	4	4	4	4	4	4	5	5	4	3	4	4	5	4	4	4	4	3
278	2	2	26	1	5	3	5	4	5	5	4	2	2	35	5	4	4	5	4	2	4	4	4	4	4	4	4	4	4	4	4	4	4	4	4	4	2	3	4	4	4	4	4	2	4	4	4	4	4
279	2	2	26	2	3	4	4	3	1	3	2	1	2	23	3	4	3	4	4	1	3	5	4	4	4	2	4	4	4	4	4	4	4	4	4	4	4	4	4	4	3	4	4	2	4	4	3	4	4
280	2	2	22	2	3	3	4	4	5	3	3	3	3	31	4	5	4	5	4	2	3	4	4	4	5	4	5	4	5	3	4	5	3	5	5	5	5	3	5	5	5	5	5	4	4	5	4	4	2
281	2	2	22	2	4	4	4	5	5	4	3	3	3	35	4	4	3	4	4	3	2	3	4	4	2	3	5	2	4	4	5	2	4	4	4	4	3	2	4	4	4	5	5	2	3	4	4	4	3
282	2	2	30	2	3	4	4	6	6	4	2	3	4	36	5	5	4	5	5	3	5	5	3	4	3	1	5	5	5	5	5	5	5	5	5	5	5	5	5	5	5	5	5	5	4	4	4	4	4
283	2	2	21	2	4	3	4	4	2	4	3	1	2	27	3	4	3	4	3	2	2	3	2	2	4	3	4	3	4	3	4	4	3	4	2	4	2	4	5	3	2	3	3	3	4	3	3	3	3
284	2	2	40	2	4	3	4	4	4	5	3	3	3	33	3	3	3	4	4	4	2	3	2	2	3	3	4	3	3	2	4	4	4	4	4	4	4	4	4	4	4	4	4	2	4	4	4	2	3
285	2	2	35	2	4	4	5	5	5	5	3	4	4	39	4	4	4	4	4	4	4	4	4	4	4	4	4	4	4	4	4	4	4	4	4	4	4	4	4	4	4	4	4	2	4	4	4	4	4
286	2	2	21	2	5	1	1	2	3	3	1	1	1	18	1	1	1	1	1	1	1	1	1	1	1	1	1	1	1	1	1	1	1	1	1	1	1	1	1	1	1	1	1	1	1	1	1	1	1
287	2	2	33	1	4	2	3	4	3	4	3	3	3	29	4	4	4	4	4	4	4	4	4	4	4	4	4	4	4	4	4	4	4	4	4	4	4	4	4	4	4	4	4	4	4	4	4	4	4
288	2	2	21	2	4	4	4	4	5	4	3	3	4	35	4	3	2	2	4	2	4	4	5	3	4	4	2	2	3	5	4	4	4	4	2	2	4	4	5	4	4	4	4	2	4	4	3	2	4
289	2	2	20	2	3	3	3	4	4	4	3	2	2	28	4	4	3	4	4	3	2	4	4	3	4	2	4	1	2	4	2	4	3	2	2	4	5	5	5	5	3	4	2	4	4	3	4	2	3
290	2	2	19	2	4	3	4	5	2	4	3	3	3	31	4	4	4	4	3	3	4	3	4	3	4	4	4	4	3	4	3	4	4	3	4	4	4	3	4	4	2	4	4	2	4	4	4	4	3
291	2	2	24	2	3	2	2	4	3	3	2	1	1	21	4	4	3	5	5	3	5	2	2	3	5	5	5	4	4	4	4	4	2	4	4	5	4	4	5	5	4	5	5	3	4	4	4	4	4
292	2	2	18	2	3	3	5	5	3	3	3	2	2	29	5	5	5	5	5	3	4	4	5	4	5	5	5	5	4	5	5	5	4	4	4	5	5	4	5	5	5	5	5	4	5	5	5	5	5
293	2	2	23	2	2	3	2	2	2	3	4	2	2	22	3	3	3	4	3	3	3	3	2	3	3	5	4	3	3	3	3	3	3	3	3	3	3	3	3	3	3	3	3	3	3	3	3	3	3
294	2	2	23	2	5	4	4	5	4	6	4	3	4	39	5	4	5	5	4	4	5	5	2	2	4	5	5	5	4	4	4	4	4	4	4	4	3	4	5	4	4	3	3	2	4	4	4	2	4
295	2	2	58	2	3	3	3	4	2	3	3	2	3	26	2	4	2	2	3	2	3	4	2	2	4	2	2	2	3	3	2	2	2	3	2	2	2	4	4	4	2	4	3	3	4	4	3	2	3
296	2	2	24	2	5	2	3	5	1	5	3	3	3	30	3	2	4	4	4	4	2	4	4	3	3	4	4	4	4	3	4	4	4	4	4	4	4	4	4	4	4	4	4	4	4	4	4	4	4
297	2	2	30	2	4	3	4	4	4	4	3	2	3	31	2	2	2	3	3	4	3	3	2	2	2	2	2	3	3	3	3	3	3	3	4	3	2	2	2	2	4	3	2	2	3	3	2	3	4
298	2	2	40	2	3	5	2	4	1	4	2	2	3	26	5	1	3	2	5	5	2	4	3	3	3	4	3	3	2	4	4	4	4	4	4	2	3	4	2	4	3	3	4	2	3	4	4	3	3
299	2	2	21	2	5	4	4	5	2	5	3	3	3	34	4	4	3	2	2	5	2	2	4	4	4	3	2	4	2	5	5	4	4	4	2	2	4	4	4	4	4	4	4	4	4	4	3	4	4
300	2	2	46	1	2	1	2	3	1	3	2	1	3	18	3	4	4	4	3	4	4	4	4	4	4	4	4	4	4	4	4	4	4	4	4	3	4	4	4	4	4	4	4	4	4	4	4	3	4
301	2	2	23	2	4	2	3	4	3	5	3	2	3	29	2	3	2	4	3	3	2	3	1	1	2	2	4	4	3	3	2	2	2	3	4	4	3	4	4	4	4	5	3	4	4	3	3	3	4
302	2	2	23	2	5	6	6	6	6	6	4	4	4	47	3	4	3	5	2	5	2	1	5	3	4	1	5	4	1	3	4	5	5	3	1	4	5	5	4	5	5	5	5	1	4	4	5	5	5
303	2	2	25	2	4	5	4	4	2	3	3	4	4	33	4	4	2	5	5	3	3	3	4	3	3	2	5	3	2	4	3	4	3	3	2	4	2	5	4	4	2	4	3	4	4	4	2	4	4
304	2	2	20	2	2	2	2	1	4	2	2	2	1	18	4	4	4	4	4	2	4	4	3	3	4	3	4	4	4	4	4	4	3	4	4	4	4	4	4	4	4	4	4	4	4	4	4	4	4
305	2	2	18	2	3	4	2	1	3	3	4	2	3	25	1	4	1	1	1	4	1	1	1	1	3	3	1	3	3	4	2	3	2	4	4	1	4	4	2	4	2	4	4	3	4	5	4	2	3
306	2	2	22	2	4	4	4	3	3	4	3	3	2	30	3	4	4	4	4	2	2	4	4	3	3	3	4	3	5	3	4	3	3	3	4	3	4	4	4	3	3	3	4	4	4	4	3	3	3
307	2	2	19	2	3	2	3	4	3	3	2	2	2	24	2	2	2	2	2	2	2	4	3	4	4	4	4	4	4	4	4	4	4	3	4	4	4	3	4	4	4	3	3	3	4	3	3	3	4
308	2	2	19	2	3	3	3	6	3	5	3	2	2	30	4	4	4	4	4	3	3	4	4	2	4	4	4	4	4	3	4	4	4	4	2	4	4	4	4	5	4	4	4	5	4	5	4	4	3
309	2	2	24	2	4	4	4	4	4	4	3	2	2	31	3	3	3	3	3	3	3	3	3	3	3	3	3	3	3	3	3	3	3	3	3	3	3	3	3	3	3	3	3	3	3	3	3	3	3
310	2	2	48	2	3	3	6	6	3	4	3	2	2	32	3	4	4	4	4	2	2	4	1	1	2	4	3	3	4	3	3	4	3	4	4	3	3	3	3	3	3	3	3	4	3	3	2	3	3
311	2	2	20	2	2	3	3	6	4	6	4	1	3	32	4	4	4	4	4	2	2	3	4	3	4	4	5	2	4	5	3	4	4	3	4	4	5	4	4	5	4	4	4	3	3	4	4	4	2
312	2	2	22	2	4	5	4	3	4	4	1	2	1	28	5	5	5	5	5	5	5	5	5	5	5	5	5	5	5	5	5	5	5	5	5	5	5	5	5	5	5	5	5	5	5	5	5	5	5
313	2	2	20	2	3	3	3	3	3	3	2	2	2	24	3	3	2	3	3	3	3	3	3	3	3	3	3	2	3	2	3	3	3	3	2	3	2	3	3	3	4	3	3	3	2	3	3	2	3
314	2	2	22	2	5	4	5	6	4	4	3	3	3	37	4	4	4	4	4	3	2	3	4	4	4	4	4	3	3	3	4	3	4	4	4	4	4	4	4	4	4	4	4	4	4	4	4	4	4
315	2	2	20	2	3	3	4	5	3	4	3	3	3	31	4	4	4	4	4	4	4	4	4	4	4	4	4	4	4	4	4	4	4	4	4	4	4	4	4	4	4	4	4	4	4	4	4	4	4
316	2	2	27	2	4	3	3	4	4	4	3	2	3	30	3	4	4	4	3	2	2	3	2	3	4	4	4	4	3	4	4	2	4	4	4	4	3	4	4	4	3	4	4	4	2	4	2	3	2
317	2	2	20	2	2	5	4	5	5	4	2	3	3	33	3	3	3	3	2	4	4	3	3	3	3	3	4	3	4	4	4	4	4	4	4	4	4	4	4	4	4	4	4	4	4	4	4	4	4
318	2	2	19	2	5	4	5	2	5	6	4	4	4	39	4	4	5	5	5	2	4	5	5	5	4	5	5	4	4	5	4	3	2	4	4	5	4	4	4	5	4	5	5	4	2	5	3	5	2
319	2	2	21	2	3	2	4	5	3	4	3	1	3	28	3	3	4	4	4	3	3	4	4	3	4	4	4	4	4	3	4	4	4	3	4	4	3	4	4	4	3	4	4	4	4	4	4	4	3
320	2	2	19	2	3	3	4	4	4	4	3	3	3	31	3	3	3	3	3	3	3	3	2	2	2	4	4	4	4	4	4	4	4	4	4	4	4	4	4	4	3	4	4	4	4	4	4	4	4
321	2	2	19	2	3	3	2	5	4	4	3	3	2	29	4	4	3	4	4	2	4	4	3	3	4	4	4	4	4	3	4	4	3	4	3	4	4	4	5	5	4	4	4	3	3	4	4	3	4
322	2	2	53	2	4	3	3	3	2	4	3	2	3	27	3	3	4	3	2	4	1	4	2	2	3	3	3	4	3	3	3	2	2	4	3	3	4	4	4	4	2	3	4	3	4	4	2	2	3
323	2	2	70	2	3	3	3	4	3	2	2	3	2	25	4	3	4	3	5	3	1	3	5	2	3	4	3	5	2	4	4	3	4	3	1	4	2	3	2	3	3	1	2	4	2	2	4	2	2
324	2	2	21	2	5	6	6	6	6	6	4	3	1	43	4	5	4	5	5	2	1	3	1	4	5	4	5	4	4	4	4	5	4	4	4	4	4	4	4	4	4	5	4	1	3	5	4	4	3
325	2	2	19	2	5	3	4	5	4	5	4	1	3	34	4	3	4	4	4	4	4	4	4	3	4	4	4	4	4	4	3	4	4	4	4	4	4	5	4	3	3	4	4	4	4	4	4	4	3
326	2	2	24	2	3	2	3	4	4	4	3	3	3	29	4	4	4	5	4	3	2	4	3	2	4	4	5	2	4	3	2	3	2	3	4	5	4	4	4	4	2	3	4	4	4	3	4	3	3
327	2	2	19	2	3	3	4	4	5	4	3	3	2	31	4	4	4	4	4	4	4	4	4	4	4	4	4	4	4	4	4	4	4	4	4	4	4	4	4	4	4	4	4	4	4	4	4	4	3
328	2	2	21	2	4	3	4	5	4	4	3	2	2	31	4	3	4	3	2	4	3	3	3	2	4	3	4	3	3	4	1	3	4	1	1	2	4	1	3	3	4	2	3	3	3	3	3	3	3
329	2	2	22	2	3	3	3	3	2	3	3	2	2	24	2	5	4	4	4	2	4	4	2	3	4	4	4	4	4	4	4	4	2	4	4	4	2	4	4	4	2	4	4	2	4	4	2	4	2
330	2	2	24	2	3	5	5	4	4	4	3	4	4	36	5	5	5	5	3	2	4	3	5	4	4	4	5	5	4	4	4	5	5	4	4	5	3	4	4	4	3	4	4	2	4	4	4	4	3
331	2	2	22	2	5	3	4	5	5	5	3	3	3	36	3	3	3	5	5	3	2	5	1	4	5	4	5	3	4	4	3	4	4	4	4	5	4	4	5	4	4	4	4	3	4	3	4	4	4
332	2	2	19	2	2	3	5	4	5	4	3	3	3	32	5	4	4	4	3	5	2	3	2	3	4	4	4	4	4	3	4	3	4	4	4	4	2	4	4	4	4	4	4	2	4	4	4	4	3
333	2	2	20	2	4	3	5	4	4	5	4	4	3	36	5	4	4	5	4	3	2	3	2	3	4	3	5	4	4	4	4	4	4	3	4	5	4	4	4	4	4	4	4	3	2	4	4	3	2
334	2	2	20	2	4	4	4	5	5	5	3	3	3	36	4	3	3	4	4	4	4	3	3	4	4	4	3	3	4	4	4	3	4	3	4	4	3	3	3	4	4	4	4	4	4	3	4	4	4
335	2	2	20	2	4	4	4	6	4	5	3	3	3	36	4	4	3	4	4	3	4	3	4	4	4	3	4	4	4	4	4	4	4	4	3	4	3	4	4	4	2	4	4	3	4	4	3	4	3
336	2	2	18	2	4	3	4	4	4	5	3	2	3	32	2	4	2	4	3	3	4	3	4	2	4	4	4	4	3	3	4	4	2	4	3	4	4	4	4	4	3	4	4	4	4	4	3	4	3
337	2	2	25	2	4	6	4	1	6	6	4	4	3	38	2	3	2	3	3	3	3	3	3	2	2	2	2	4	3	2	3	5	3	3	3	4	4	3	5	3	2	4	3	2	2	3	2	2	2
338	2	2	18	2	3	5	4	6	4	3	4	3	3	35	4	3	1	4	2	5	2	3	2	1	4	2	4	2	2	3	5	5	1	3	2	4	4	5	5	4	4	4	4	2	3	4	4	2	2
339	2	2	20	2	5	6	6	6	6	6	4	4	4	47	4	3	3	4	5	1	3	2	2	2	4	5	5	4	5	4	3	1	3	4	5	5	4	4	4	5	3	4	4	3	3	4	4	2	4
340	2	2	18	2	5	3	6	6	6	6	4	2	3	41	3	4	4	4	4	4	4	2	4	4	4	4	4	4	2	4	4	4	4	4	4	4	4	5	4	4	4	4	4	4	4	4	4	4	3
341	2	2	23	2	4	3	4	6	5	5	4	3	4	38	4	5	4	4	4	1	4	5	5	3	4	4	4	4	5	4	3	4	3	5	4	4	4	3	4	3	1	3	3	4	4	4	3	4	4
342	2	2	21	2	3	3	4	4	4	4	3	3	3	31	4	4	4	4	4	4	4	4	2	2	3	4	4	4	4	4	4	4	4	4	4	4	4	4	4	4	4	4	4	4	4	4	4	4	4
343	2	2	20	2	3	2	4	6	6	4	4	2	2	33	4	4	2	5	4	2	2	4	2	3	4	2	5	2	3	4	4	4	4	3	4	5	5	4	4	4	4	4	4	4	4	3	4	2	2
344	2	2	20	2	3	3	3	4	4	3	3	2	2	27	4	4	5	5	5	3	4	4	2	4	4	4	4	4	4	4	4	5	5	4	4	4	3	4	4	4	3	4	5	1	4	4	4	4	3
345	2	2	19	2	5	3	5	5	4	4	4	3	3	36	2	4	4	4	3	4	4	3	4	2	3	4	4	4	3	3	4	4	3	3	4	4	3	5	5	4	3	4	4	3	4	4	4	4	3
346	2	2	20	2	4	3	4	4	4	5	3	3	4	34	4	4	5	3	3	4	4	2	4	3	4	4	3	4	4	3	3	4	4	4	3	4	4	5	5	3	3	4	4	5	4	4	3	4	2
347	2	2	22	2	3	2	2	3	3	3	2	1	2	21	4	4	4	4	4	2	4	4	4	4	4	4	4	4	4	3	4	4	4	4	4	4	4	4	4	4	4	4	4	4	3	4	4	4	4
348	2	2	20	2	4	3	3	4	4	4	3	2	2	29	4	4	5	5	4	2	3	4	1	2	4	4	5	3	4	4	5	4	2	4	5	5	5	4	4	5	3	5	5	3	4	4	4	3	4
349	2	2	21	2	3	3	2	3	3	3	3	2	3	25	4	5	5	3	4	1	3	3	4	3	4	5	4	4	4	4	4	4	3	4	4	4	3	3	3	4	4	4	4	4	4	3	4	2	3
350	2	2	20	2	3	3	4	4	3	4	2	2	3	28	3	2	4	4	3	4	3	3	4	3	4	3	4	3	4	3	4	3	4	3	3	4	3	4	4	4	3	3	3	2	3	4	4	3	3
351	2	2	24	2	5	6	6	6	5	6	4	4	4	46	4	4	4	3	5	1	3	5	2	4	4	4	3	4	4	5	4	3	4	5	5	1	4	4	5	5	5	5	5	3	5	5	4	2	4
352	1	3	24	2	3	3	3	4	1	3	2	2	2	23	4	4	4	5	4	2	4	5	4	4	4	4	5	5	5	5	5	4	5	4	5	4	4	4	5	5	5	5	5	4	4	4	4	5	4
353	1	3	26	2	4	5	4	6	6	5	4	3	3	40	2	4	2	4	3	3	2	3	4	3	4	3	4	3	3	3	3	4	3	4	3	4	3	3	3	4	3	4	4	3	4	3	3	3	3
354	1	3	25	2	3	3	4	5	4	4	4	2	2	31	2	2	2	2	4	2	4	4	3	3	4	4	4	4	4	3	3	3	3	3	3	3	3	3	3	3	3	3	4	4	4	4	4	4	4
355	1	3	23	2	5	3	3	6	6	5	3	3	3	37	5	3	2	5	4	5	4	2	4	3	4	2	5	2	5	4	4	4	4	2	3	5	3	5	5	5	5	5	5	2	3	5	4	4	2
356	1	3	30	1	4	3	4	4	4	5	3	2	3	32	2	2	2	3	3	1	3	2	3	2	3	3	2	2	2	2	2	2	2	3	3	3	3	3	3	3	3	3	3	3	3	3	3	3	3
357	1	3	25	2	2	1	1	2	1	3	3	1	1	15	4	4	4	4	4	2	4	2	2	2	4	4	4	4	4	4	4	4	4	3	4	4	4	2	5	5	5	5	5	4	4	5	4	4	2
358	1	3	22	2	3	3	3	4	3	3	2	2	3	26	2	3	3	2	2	2	3	3	3	3	2	3	2	3	2	2	1	3	4	4	3	3	1	3	3	3	3	3	2	2	2	3	2	3	3
359	1	3	17	2	2	3	4	4	3	3	4	2	3	28	2	3	4	3	2	2	4	2	3	5	4	2	3	4	4	5	3	2	5	2	3	2	3	4	3	2	5	1	1	2	1	5	5	5	5
360	1	3	29	2	3	3	4	4	4	4	3	2	2	29	3	3	3	4	4	4	4	4	4	4	4	4	4	4	4	4	4	4	4	4	4	4	4	4	4	4	4	4	4	4	4	4	4	4	4
361	1	3	26	2	5	4	2	5	6	6	1	3	4	36	2	2	2	4	3	3	2	2	2	4	3	4	2	3	2	3	3	3	3	3	3	3	3	3	3	3	3	4	4	4	3	4	4	5	4
362	1	3	24	1	5	4	4	5	6	5	3	2	3	37	1	4	2	2	4	2	1	5	4	2	2	1	1	2	3	4	4	5	1	4	4	2	5	4	4	5	3	4	2	4	4	4	2	4	4
363	1	3	18	2	1	1	1	5	5	4	2	3	1	23	2	3	2	3	2	5	1	1	4	3	1	2	2	5	1	5	1	1	1	1	5	1	4	4	3	3	2	1	1	2	3	2	1	3	2
364	1	3	43	1	3	3	4	3	4	4	3	3	3	30	4	4	4	4	4	4	4	4	3	3	4	4	4	4	4	4	4	4	4	4	4	4	4	4	4	4	4	4	4	4	4	4	4	4	4
365	1	3	23	2	3	3	1	2	1	2	1	2	2	17	4	4	4	4	4	2	4	4	2	3	4	4	4	4	4	4	3	3	4	3	4	4	5	4	5	4	3	4	4	4	3	4	4	4	4
366	1	3	30	2	4	5	5	2	5	5	3	3	1	33	3	2	4	2	4	3	4	2	4	3	4	2	4	3	3	3	4	3	3	3	3	3	3	2	4	4	2	3	4	4	3	3	3	3	2
367	1	3	25	2	5	6	6	3	3	4	2	2	2	33	2	3	3	3	3	3	3	3	3	3	3	3	3	3	3	3	3	3	3	3	3	3	3	3	3	3	3	3	3	3	3	3	3	3	3
368	1	3	27	2	5	2	1	6	6	6	1	1	2	30	4	4	4	4	4	5	4	4	4	4	4	4	5	5	4	5	5	5	5	5	5	5	5	5	5	5	5	5	5	5	4	5	5	5	5
369	1	3	25	2	5	4	4	5	5	6	3	2	3	37	4	4	4	4	3	3	2	3	2	2	2	3	3	4	4	4	4	4	4	3	4	4	4	4	4	4	4	4	3	2	2	2	4	4	4
370	1	3	28	2	4	3	4	3	4	4	3	3	3	31	4	4	4	4	4	4	4	4	4	4	4	4	4	4	4	4	4	4	4	4	4	4	4	4	4	4	4	4	4	4	4	4	4	4	4
371	1	3	30	2	4	3	4	3	4	4	3	3	3	31	3	3	3	3	3	3	3	3	3	3	3	3	3	3	3	3	3	3	3	3	3	3	3	3	3	3	3	3	3	3	2	2	2	2	2
372	1	3	35	2	4	2	2	5	2	3	2	2	2	24	2	2	3	3	3	3	3	3	3	3	3	3	3	3	3	3	2	2	2	2	2	2	2	2	2	2	2	2	2	2	2	2	2	2	2
373	1	3	25	2	1	1	1	3	3	3	3	2	3	20	1	1	1	2	1	2	3	4	2	3	4	3	2	5	2	1	1	2	4	2	3	4	4	5	5	1	1	1	2	2	3	3	2	3	1
374	1	3	28	2	4	5	5	3	4	4	3	3	3	34	4	4	4	4	4	4	4	4	2	4	4	4	4	4	4	4	4	3	4	4	4	4	4	4	4	4	4	4	4	4	4	4	4	4	4
375	1	3	32	2	5	3	4	4	5	4	3	3	3	34	4	4	4	4	4	2	4	4	4	4	4	4	4	4	4	4	4	4	4	4	4	4	4	3	4	4	4	4	4	4	4	4	4	4	4
376	1	3	38	2	3	5	3	3	5	3	3	2	2	29	4	4	2	4	4	2	4	4	3	4	4	4	4	4	3	3	4	4	4	4	4	4	3	4	4	4	4	4	4	4	4	4	4	4	4
377	1	3	24	2	3	6	3	4	6	4	3	3	3	35	4	4	4	4	4	3	2	4	4	4	4	4	4	4	3	2	3	3	3	4	3	2	4	3	3	2	4	4	2	3	2	3	4	5	3
378	1	3	43	2	2	2	2	2	3	3	2	2	2	20	4	4	4	4	4	4	4	4	2	4	4	4	2	4	4	4	4	2	4	4	4	4	4	4	4	4	4	4	4	2	4	4	4	4	4
379	1	3	34	1	5	3	5	5	5	5	3	3	3	37	3	4	4	4	4	3	4	3	4	3	4	2	4	3	4	4	2	4	3	5	2	4	4	3	4	4	2	4	4	2	4	5	3	4	4
380	1	3	43	1	4	2	4	3	5	4	3	3	3	31	3	4	4	4	4	3	4	4	4	4	4	4	4	4	4	4	4	4	4	4	4	4	4	4	4	4	4	4	4	4	4	4	4	4	4
381	1	3	25	2	4	5	4	5	5	5	3	3	3	37	4	4	4	3	4	2	2	2	2	2	2	2	2	2	2	2	3	2	2	2	2	2	2	2	4	3	2	4	2	4	2	2	4	2	2
382	1	3	21	1	4	2	4	6	1	4	4	2	3	30	4	4	4	4	4	4	4	4	4	4	4	4	4	4	4	4	4	4	4	4	4	4	4	4	4	4	4	4	4	4	4	4	4	4	4
383	1	3	26	2	3	2	3	6	4	3	3	3	3	30	4	4	4	4	4	3	4	4	3	4	4	4	4	4	4	4	4	4	4	4	4	4	4	4	4	4	4	4	4	3	4	4	4	4	4
384	1	3	23	2	5	2	6	6	6	5	3	2	2	37	3	4	4	5	5	2	2	5	5	5	5	4	5	5	5	4	4	4	5	5	3	5	4	3	4	5	5	5	4	5	4	4	5	5	4
385	1	3	26	2	5	6	5	5	6	6	2	2	2	39	2	4	1	4	4	4	2	4	4	2	4	2	4	2	2	4	2	2	2	4	2	4	4	4	4	4	2	4	2	3	4	4	2	4	4
386	1	3	31	1	4	2	5	6	4	4	3	4	3	35	4	4	3	3	3	2	4	4	4	3	4	4	4	4	4	3	3	3	3	4	4	4	4	2	4	4	3	4	3	3	3	3	3	3	4
387	1	3	26	2	4	5	4	6	2	5	3	2	4	35	3	4	1	4	4	2	4	3	3	3	3	3	3	3	3	3	3	3	3	3	3	3	3	3	3	3	3	3	3	3	3	3	3	3	3
388	1	3	23	2	5	6	6	6	6	6	4	2	3	44	2	2	2	3	3	3	3	2	2	3	2	3	2	3	3	4	2	2	2	3	3	3	1	2	3	3	4	3	3	1	3	2	4	1	2
389	1	3	21	2	3	3	3	4	3	3	2	3	3	27	3	4	4	2	3	4	2	2	4	3	4	4	5	2	3	4	5	3	3	5	3	4	4	5	2	3	4	5	3	4	3	4	1	2	4
390	1	3	22	2	4	3	3	1	1	5	3	3	2	25	3	3	3	3	3	3	3	3	3	3	3	3	3	3	3	3	3	3	3	3	3	3	3	3	3	3	3	3	3	3	3	3	3	3	3
391	1	3	22	2	4	3	6	5	6	6	4	3	3	40	3	3	3	3	3	3	3	3	3	3	3	3	3	3	3	3	3	3	3	3	3	3	3	3	3	3	3	3	3	3	3	3	3	3	3
392	1	3	28	1	2	1	2	4	3	3	1	1	2	19	2	3	2	2	2	4	2	3	2	2	4	4	2	2	2	2	2	2	2	2	2	3	3	5	4	4	2	4	4	4	3	4	4	3	4
393	2	3	27	2	3	3	4	4	4	3	3	2	3	29	4	4	4	4	4	4	4	4	4	3	3	4	4	3	3	3	3	4	4	4	4	4	4	4	3	3	4	4	4	4	4	4	4	3	4
394	2	3	27	2	3	3	4	4	4	3	3	2	3	29	4	4	4	4	4	4	4	4	4	4	3	4	3	4	4	4	4	4	4	4	4	4	4	4	3	3	4	4	4	4	3	4	4	4	4
395	2	3	26	2	4	3	4	4	4	4	3	3	3	32	3	1	3	4	4	4	3	3	3	3	3	3	4	4	4	4	4	4	4	4	4	4	4	4	4	4	4	4	4	2	4	4	4	4	3
396	2	3	24	2	4	4	3	6	6	5	3	3	3	37	4	2	5	5	3	2	3	2	4	3	3	5	5	4	3	2	2	4	4	3	5	5	5	3	4	4	4	4	4	4	4	3	4	4	3
397	2	3	31	2	5	6	6	6	2	6	4	4	4	43	4	2	4	3	3	3	3	3	2	2	4	4	4	4	4	4	3	4	4	4	4	4	4	4	4	4	4	4	4	2	4	4	4	4	4
398	2	3	22	2	4	3	4	5	3	4	2	2	3	30	3	4	4	4	4	4	2	2	3	2	2	4	4	3	4	4	4	4	4	3	3	4	4	3	4	4	3	4	4	2	4	4	3	3	3
399	2	3	30	2	5	3	4	6	3	6	4	4	4	39	4	3	1	4	3	2	3	3	3	3	3	3	3	3	3	4	3	3	3	3	1	4	3	3	4	3	3	4	3	3	3	4	3	1	2
400	2	3	24	2	4	3	4	4	4	4	3	3	3	32	4	4	4	4	3	3	3	2	2	3	4	4	4	3	3	3	4	3	4	4	4	4	3	4	4	4	4	4	4	3	3	3	4	4	3
401	2	3	23	2	4	5	4	6	4	5	3	3	3	37	3	4	4	3	3	2	2	3	2	3	4	3	3	2	3	4	3	3	3	2	4	2	3	4	4	3	3	2	2	3	4	4	2	2	2
402	2	3	55	2	2	2	2	3	3	2	2	2	2	20	3	4	4	4	5	2	4	4	5	4	4	4	4	4	4	4	4	5	4	4	5	4	4	4	4	4	4	5	5	3	4	4	4	4	4
403	2	3	40	1	3	2	1	5	1	4	3	3	3	25	1	3	4	3	4	3	3	3	2	2	2	4	2	3	4	4	4	4	4	4	4	4	4	4	4	3	3	4	4	4	4	4	4	3	3
404	2	3	24	2	4	4	4	4	3	4	3	3	3	32	3	3	3	4	3	3	4	4	4	3	4	4	4	3	4	3	4	4	4	4	4	4	4	4	4	4	4	4	4	4	4	4	4	4	4
405	2	3	24	2	4	6	5	4	4	4	3	2	3	35	3	1	3	4	3	3	3	4	4	2	3	4	4	4	4	4	4	4	4	2	4	4	4	4	4	4	4	4	4	4	3	4	4	4	4
406	2	3	43	2	4	3	3	5	2	3	4	3	3	30	2	2	4	4	4	2	4	4	4	4	4	4	4	4	4	4	4	4	4	4	4	4	4	4	4	4	4	4	4	4	4	4	4	4	4
407	2	3	27	2	4	3	4	4	4	4	3	3	3	32	2	4	4	3	2	2	2	3	4	2	4	4	3	4	2	4	3	4	2	4	4	3	3	3	3	4	2	4	4	2	5	3	4	4	3
408	2	3	27	2	3	3	4	4	4	4	3	3	3	31	3	3	3	4	3	4	3	3	4	3	3	3	4	3	3	3	3	3	3	3	3	3	3	4	4	4	3	3	3	3	3	3	3	3	3
409	2	3	28	1	4	3	3	5	5	3	4	2	3	32	4	4	4	4	4	2	4	4	4	4	4	4	4	4	4	4	4	4	4	4	4	4	4	3	4	4	4	4	4	2	4	4	4	4	4
410	2	3	25	2	4	5	4	4	1	4	3	4	4	33	3	4	4	5	3	5	2	2	1	2	3	4	5	3	4	4	4	3	2	3	4	5	3	5	4	3	3	3	3	5	4	4	2	1	2
411	2	3	51	2	3	3	3	4	4	3	3	2	2	27	3	3	4	4	4	3	4	3	2	3	4	4	4	3	3	4	3	4	3	4	4	4	4	4	4	4	4	4	3	4	4	4	3	3	3
412	2	3	41	2	5	4	2	5	4	4	3	2	3	32	2	4	5	3	4	1	4	4	2	4	5	5	3	3	2	5	4	5	4	4	3	3	3	4	4	3	3	4	3	3	3	3	3	3	3
413	2	3	26	2	4	3	4	5	5	5	4	3	3	36	4	4	4	4	4	2	2	3	4	4	4	4	2	4	4	4	3	4	4	4	4	4	4	4	4	4	4	4	4	4	4	4	4	4	4
414	2	3	22	2	5	5	3	4	5	4	3	3	3	35	4	4	4	4	4	4	4	4	4	4	4	4	4	4	4	4	4	4	4	4	4	4	4	4	3	3	3	4	4	4	4	4	4	4	4
415	2	3	22	2	4	5	5	5	5	6	3	3	3	39	2	2	3	4	2	3	3	3	4	4	4	4	4	3	3	3	4	3	3	4	4	4	4	3	4	3	4	3	3	3	4	4	4	4	3
416	2	3	26	2	2	2	2	4	3	2	3	2	2	22	5	5	4	5	5	2	5	3	3	4	4	2	5	3	4	4	4	4	4	4	3	5	4	4	4	4	4	4	4	4	4	4	4	4	4
417	2	3	32	2	2	6	3	3	2	2	3	4	1	26	5	2	1	1	1	5	5	3	3	3	3	3	3	3	3	3	4	4	5	4	4	4	4	3	3	3	3	3	3	3	3	3	3	3	3
418	2	3	24	2	3	4	4	5	4	4	3	3	3	33	4	4	2	4	3	3	2	3	2	2	4	3	4	4	3	4	4	4	4	4	3	4	3	4	4	4	4	4	4	3	4	4	4	3	3
419	2	3	43	1	4	5	4	5	4	4	4	3	3	36	4	4	4	4	4	2	4	4	4	3	4	4	5	4	4	4	4	4	4	4	4	4	4	3	4	4	4	4	4	4	4	4	3	4	4
420	2	3	39	2	5	5	5	5	5	6	3	2	3	39	2	4	2	5	4	2	4	3	4	2	4	2	4	3	4	4	4	4	4	4	4	4	4	4	4	4	4	4	4	4	4	4	4	4	4
421	2	3	24	2	4	3	4	5	4	6	2	3	3	34	4	4	2	4	3	4	2	4	2	2	4	4	4	4	4	4	4	2	4	4	4	4	4	4	4	4	4	4	4	2	4	2	4	4	2
422	2	3	23	2	3	4	3	4	2	4	3	3	3	29	3	4	2	2	2	3	4	2	2	3	4	4	2	3	4	3	4	4	3	4	4	2	3	4	4	4	3	4	4	4	4	4	4	4	4
423	2	3	22	2	3	5	3	5	3	4	4	4	3	34	5	4	2	5	1	2	2	1	1	1	3	2	5	2	2	1	4	2	2	4	2	5	2	2	4	5	5	4	4	4	2	3	4	1	4
424	2	3	25	2	3	4	4	6	6	6	4	4	4	41	4	4	3	4	4	3	4	4	4	3	4	3	4	4	4	4	4	4	4	4	3	4	4	5	5	4	4	4	4	4	4	4	4	4	4
425	2	3	25	2	4	3	3	6	4	4	3	2	2	31	4	4	4	5	4	4	4	3	5	3	4	4	4	5	3	4	3	5	5	4	4	4	4	4	5	5	5	5	5	3	4	4	4	5	4
426	2	3	25	2	4	3	5	6	5	6	2	3	3	37	3	3	3	4	4	2	2	4	2	3	4	4	3	3	4	4	3	4	4	4	4	4	4	3	4	4	3	4	4	3	3	4	4	4	4
427	2	3	22	2	4	5	3	6	6	4	3	3	4	38	4	4	4	5	4	3	4	3	4	3	4	4	5	4	2	4	4	5	5	5	4	5	3	5	5	4	5	4	4	3	4	4	5	4	3
428	2	3	31	1	3	4	3	3	4	3	1	3	3	27	4	3	4	3	3	4	4	3	2	3	4	4	3	4	2	4	4	4	4	4	3	4	4	4	4	3	4	4	4	4	3	4	4	3	4
429	2	3	38	2	2	3	3	3	1	3	2	2	2	21	4	5	4	5	5	3	3	2	2	3	4	4	5	5	4	4	5	4	5	5	4	5	5	4	5	5	5	5	5	3	4	4	5	4	4
430	2	3	25	2	1	1	1	5	3	4	2	2	2	21	3	3	3	3	2	3	4	4	3	2	3	4	3	3	4	3	1	1	2	2	3	3	3	1	4	5	2	4	2	3	2	3	1	3	3
431	2	3	22	2	3	4	4	3	3	3	1	2	3	26	4	4	4	4	4	4	4	4	4	3	2	4	4	4	4	4	4	4	4	3	4	2	4	4	4	4	4	4	4	4	4	5	5	4	4
432	2	3	26	2	5	5	5	6	5	6	3	3	3	41	2	4	4	4	3	1	4	4	5	3	5	4	4	2	4	5	4	4	4	5	4	4	5	3	4	2	2	4	4	3	4	4	5	5	4
433	2	3	23	2	3	3	1	4	4	3	3	2	2	25	3	2	3	2	4	4	2	4	2	2	2	4	3	2	4	4	4	3	4	3	2	2	4	3	4	5	4	3	2	4	4	4	4	4	4
434	2	3	23	2	5	4	4	5	4	5	3	4	4	38	4	5	5	5	4	4	3	4	4	3	4	4	5	5	5	4	4	4	4	4	4	5	4	4	5	5	3	4	4	2	4	4	4	3	4
435	2	3	28	2	3	3	4	4	3	4	3	3	3	30	4	4	4	4	4	2	4	4	3	3	4	4	4	4	4	4	4	3	4	4	4	4	4	4	4	4	3	4	4	3	4	4	4	4	3
436	2	3	23	2	4	3	3	5	5	5	3	3	3	34	4	4	4	4	4	2	3	4	3	2	4	4	4	5	4	4	4	3	4	4	4	4	4	4	5	4	4	4	4	4	4	4	4	4	4
437	2	3	29	2	3	3	3	4	4	3	3	3	3	29	4	3	4	4	4	3	2	4	2	4	4	4	5	5	5	5	5	5	5	5	5	5	4	4	5	5	5	5	5	5	5	5	5	4	3
438	2	3	24	2	5	6	6	6	6	6	4	4	4	47	4	2	4	4	3	5	3	3	4	4	4	4	4	4	4	4	4	4	4	5	4	4	4	5	5	5	5	5	5	5	5	5	5	5	3
439	2	3	60	1	5	6	6	6	5	6	3	4	4	45	4	4	3	4	4	2	4	4	2	3	4	4	4	4	4	4	3	4	4	4	4	3	4	4	4	4	3	4	4	3	4	4	4	3	4
440	2	3	25	2	4	5	5	4	5	5	3	2	2	35	3	4	4	4	4	3	4	4	4	4	4	4	4	4	5	4	4	4	4	4	4	5	3	4	4	4	3	4	5	4	4	4	4	4	3
441	2	3	29	2	4	3	3	4	3	3	3	2	3	28	4	4	4	4	4	2	4	4	4	3	4	4	4	4	4	4	4	4	4	4	4	4	4	3	4	4	3	4	4	3	4	4	4	4	4
442	2	3	26	2	4	2	2	4	4	5	3	3	3	30	4	4	4	4	4	4	4	4	4	4	4	4	4	4	4	4	4	4	4	4	4	4	4	4	4	4	4	4	4	4	5	4	4	4	4
443	2	3	25	2	3	3	3	4	3	2	2	2	3	25	1	3	2	3	2	1	2	3	2	2	3	2	2	2	3	5	3	3	3	2	3	2	3	2	2	2	3	4	4	2	3	3	2	2	3
444	2	3	20	2	3	4	3	5	5	4	3	2	2	31	4	3	3	5	3	3	2	3	3	4	4	2	4	4	3	4	4	4	4	3	2	4	4	4	4	4	4	4	4	2	4	4	4	3	4
445	2	3	54	1	4	3	3	4	4	4	3	2	3	30	4	4	4	4	4	4	4	4	4	4	4	4	4	4	4	4	4	4	4	4	4	4	4	4	4	4	4	4	4	4	4	4	4	4	4
446	2	3	24	2	4	4	5	4	4	4	3	3	3	34	4	5	4	5	3	3	2	4	5	3	4	4	5	3	4	3	3	4	2	4	4	5	4	4	4	5	2	4	4	3	3	4	3	4	4
447	2	3	47	2	3	3	3	4	2	4	3	3	3	28	3	4	3	3	2	2	2	2	2	2	3	3	3	2	2	3	2	2	2	2	2	2	2	2	2	4	2	2	2	2	2	4	2	2	2
448	2	3	26	2	4	3	4	6	5	5	4	3	4	38	5	5	4	5	4	1	2	5	2	4	4	5	5	3	4	5	3	2	4	4	4	5	4	4	5	5	4	5	4	2	4	4	4	4	4
449	2	3	51	2	3	3	2	4	5	3	3	3	3	29	4	5	4	4	4	4	4	4	4	4	4	4	4	4	4	4	4	4	5	5	5	5	5	5	5	5	5	5	5	5	5	4	4	4	4
450	2	3	26	2	5	3	4	5	4	4	3	3	4	35	4	4	4	3	3	4	3	3	4	3	4	4	3	3	4	3	3	3	2	3	3	2	3	4	4	4	2	4	3	4	3	4	3	3	3
451	2	3	23	2	3	3	4	5	4	4	3	3	3	32	3	3	4	3	3	2	3	4	4	4	4	4	4	4	4	4	4	4	2	3	2	2	2	2	3	3	3	3	3	3	2	3	2	2	3
452	2	3	26	2	4	3	3	4	4	4	3	3	2	30	3	5	4	5	4	5	4	4	4	3	5	5	5	4	3	4	4	5	3	4	4	4	4	5	4	5	2	4	4	3	4	4	3	4	3
453	2	3	23	2	3	3	3	4	4	5	3	3	3	31	4	4	4	4	4	3	3	3	3	3	4	4	4	4	4	4	3	4	4	4	4	4	3	3	4	4	4	4	4	3	4	4	4	4	4
454	2	3	24	2	5	2	3	6	6	6	4	4	4	40	3	2	1	5	2	5	4	2	1	2	2	1	5	3	3	4	4	2	3	3	2	5	4	5	5	3	2	4	2	4	3	4	3	1	1
455	2	3	24	2	4	6	5	6	6	5	4	3	3	42	4	4	4	5	4	3	3	3	2	3	4	5	4	3	5	4	3	4	4	4	4	4	4	5	5	5	4	4	3	1	3	4	4	3	3
456	2	3	25	2	4	2	2	4	2	3	4	2	2	25	1	4	4	4	4	4	4	4	4	4	4	4	4	4	4	4	4	4	4	4	4	4	4	4	4	4	4	4	4	4	4	4	4	4	4
457	2	3	25	2	3	3	4	5	2	3	3	3	3	29	2	3	2	5	2	5	2	3	4	1	1	4	5	3	3	3	2	4	2	3	2	5	3	4	5	5	2	4	3	4	3	4	4	3	1
458	2	3	26	2	2	3	5	2	5	3	2	1	2	25	4	4	4	5	5	4	4	5	2	4	4	4	5	3	5	5	5	4	3	4	4	5	4	4	4	4	3	4	4	4	3	4	5	4	3
459	2	3	28	2	4	3	4	4	4	4	3	3	3	32	4	4	4	4	4	2	4	4	2	3	4	4	4	4	4	4	4	4	4	4	4	4	4	4	4	4	4	4	4	4	4	4	4	4	4
460	2	3	25	2	4	2	5	5	5	4	4	3	3	35	5	5	5	5	5	2	4	4	2	3	4	4	4	4	4	5	4	4	4	4	5	5	5	2	4	5	2	5	5	4	5	5	5	5	5
461	2	3	22	2	5	6	3	3	2	5	2	4	2	32	3	2	2	3	3	3	1	1	1	2	3	5	4	2	4	4	4	2	2	4	2	5	2	5	5	4	4	4	5	4	2	4	2	3	2
462	2	3	32	2	4	2	3	4	3	4	3	2	2	27	4	4	4	4	4	4	4	4	4	4	4	4	4	4	4	4	4	4	4	4	4	4	4	4	4	4	4	4	4	4	4	4	4	4	4
463	2	3	32	2	4	5	3	6	6	6	3	3	3	39	3	5	4	4	4	4	4	4	4	4	3	2	3	4	4	4	4	4	4	4	4	3	3	3	4	4	4	3	4	2	4	5	5	4	3
464	2	3	26	2	4	2	3	4	4	5	3	3	3	31	4	4	4	4	4	3	3	4	4	4	4	5	5	4	4	4	4	5	4	4	5	5	5	5	4	4	4	4	4	3	4	4	4	4	4
465	2	3	25	2	5	3	5	6	6	6	3	3	3	40	1	4	3	4	4	2	4	4	2	3	4	4	4	3	4	4	4	4	4	4	4	5	3	4	4	4	4	4	4	4	4	4	4	4	4
466	2	3	25	2	5	6	6	6	6	6	4	4	4	47	3	4	4	5	4	4	4	3	4	3	4	4	4	4	4	4	4	4	4	4	4	4	4	4	4	4	4	4	4	4	4	4	4	4	3
467	2	3	27	2	2	2	1	2	1	2	3	2	2	17	3	4	4	5	4	2	3	3	2	2	2	4	5	3	3	4	4	4	3	3	4	5	4	4	4	4	3	3	4	2	3	4	3	3	3
468	2	3	26	2	3	3	1	4	2	2	3	2	2	22	4	4	4	5	4	3	4	5	4	4	4	5	5	4	5	4	4	5	4	3	4	4	5	4	4	5	4	5	4	2	5	5	5	4	4
469	2	3	21	2	5	2	5	4	5	5	3	3	3	35	3	3	3	3	3	3	3	3	3	3	3	3	3	3	3	3	3	3	3	3	3	3	3	3	3	3	3	3	3	3	3	3	3	3	3
[truncated: 41 more columns]
